# Supplementary material for: Preservation affinity in consensus modules among stages of HIV-1 progression
Source: BMC Bioinformatics. 2017 Mar 20;18:181. doi: 10.1186/s12859-017-1590-3 (PMC5359929; doi:10.1186/s12859-017-1590-3)
Supplement: Additional file 1 — List of genes expressed in different stages of HIV–1 infection. (XLSX 95.7 kb) [file 12859_2017_1590_MOESM1_ESM.xlsx]

## Sheet: Gene Details
List of Genes expressed in different stages of HIV-1 infection
659 genes exclusively expressed in "Acute":	109 genes exclusively expressed in "Chronic":	313 genes exclusively expressed in "Non Progressor":	5314 common expressed genes in "Acute", "Chronic" and "Non Progressor":	149 common expressed genes in "Acute" and "Chronic":	367 common expressed genes in "Chronic" and "Non Progressor":	399 common expressed genes in "Acute" and "Non Progressor":
Affymetrix ID	Affymetrix ID	Affymetrix ID	Affymetrix ID	Affymetrix ID	Affymetrix ID	Affymetrix ID
1053_at	200868_s_at	200602_at	121_at	200654_at	200035_at	1316_at
200051_at	201082_s_at	200690_at	1294_at	200658_s_at	200596_s_at	1729_at
200070_at	201168_x_at	200695_at	1405_i_at	200737_at	200611_s_at	200054_at
200075_s_at	201320_at	200699_at	200000_s_at	200757_s_at	200619_at	200622_x_at
200078_s_at	201342_at	200838_at	200001_at	200820_at	200647_x_at	200684_s_at
200629_at	201563_at	200851_s_at	200002_at	200898_s_at	200659_s_at	200747_s_at
200646_s_at	201663_s_at	200855_at	200003_s_at	201087_at	200660_at	200839_s_at
200649_at	201749_at	200999_s_at	200004_at	201100_s_at	200687_s_at	200896_x_at
200783_s_at	202014_at	201085_s_at	200005_at	201230_s_at	200688_at	200962_at
200932_s_at	202082_s_at	201156_s_at	200006_at	201302_at	200710_at	201011_at
200940_s_at	202337_at	201313_at	200007_at	201421_s_at	200758_s_at	201024_x_at
200974_at	202372_at	201337_s_at	200008_s_at	201439_at	200787_s_at	201126_s_at
201026_at	202399_s_at	201383_s_at	200009_at	201683_x_at	200808_s_at	201242_s_at
201102_s_at	202411_at	201389_at	200010_at	201705_at	200811_at	201326_at
201111_at	202763_at	201403_s_at	200011_s_at	202000_at	200815_s_at	201357_s_at
201182_s_at	202799_at	201416_at	200012_x_at	202129_s_at	200837_at	201376_s_at
201233_at	202859_x_at	201417_at	200013_at	202187_s_at	200861_at	201382_at
201292_at	202885_s_at	201686_x_at	200014_s_at	202236_s_at	200924_s_at	201393_s_at
201323_at	202924_s_at	201829_at	200015_s_at	202345_s_at	200956_s_at	201512_s_at
201392_s_at	203003_at	201836_s_at	200016_x_at	202356_s_at	201104_x_at	201632_at
201394_s_at	203010_at	201844_s_at	200017_at	202450_s_at	201136_at	201651_s_at
201455_s_at	203025_at	201908_at	200018_at	202488_s_at	201186_at	201660_at
201478_s_at	203040_s_at	201940_at	200019_s_at	202554_s_at	201251_at	201678_s_at
201569_s_at	203042_at	202012_s_at	200020_at	202589_at	201255_x_at	201712_s_at
201576_s_at	203094_at	202051_s_at	200021_at	202823_at	201284_s_at	201817_at
201613_s_at	203096_s_at	202098_s_at	200022_at	202870_s_at	201307_at	201914_s_at
201673_s_at	203206_at	202284_s_at	200023_s_at	202911_at	201395_at	202006_at
201692_at	203218_at	202371_at	200024_at	203031_s_at	201401_s_at	202096_s_at
201814_at	203603_s_at	202380_s_at	200025_s_at	203181_x_at	201414_s_at	202217_at
201848_s_at	203620_s_at	202474_s_at	200026_at	203211_s_at	201461_s_at	202263_at
201890_at	203857_s_at	202538_s_at	200027_at	203221_at	201484_at	202297_s_at
201964_at	204080_at	202556_s_at	200028_s_at	203344_s_at	201541_s_at	202303_x_at
201969_at	204439_at	202565_s_at	200029_at	203437_at	201554_x_at	202335_s_at
201977_s_at	204523_at	202584_at	200030_s_at	203534_at	201565_s_at	202431_s_at
202009_at	204670_x_at	202655_at	200031_s_at	203599_s_at	201611_s_at	202451_at
202041_s_at	204706_at	202681_at	200032_s_at	203814_s_at	201641_at	202516_s_at
202056_at	204908_s_at	202689_at	200033_at	203870_at	201656_at	202519_at
202070_s_at	205033_s_at	202709_at	200034_s_at	204025_s_at	201658_at	202530_at
202103_at	205150_s_at	202715_at	200036_s_at	204028_s_at	201666_at	202532_s_at
202104_s_at	205267_at	202789_at	200037_s_at	204142_at	201716_at	202561_at
202128_at	205511_at	202803_s_at	200038_s_at	204171_at	201775_s_at	202581_at
202145_at	205569_at	202810_at	200039_s_at	204221_x_at	201837_s_at	202611_s_at
202183_s_at	205809_s_at	202845_s_at	200040_at	204267_x_at	201856_s_at	202710_at
202193_at	205992_s_at	202915_s_at	200041_s_at	204360_s_at	201895_at	202745_at
202195_s_at	206039_at	202990_at	200042_at	204398_s_at	201948_at	202749_at
202197_at	206092_x_at	203047_at	200043_at	204789_at	201959_s_at	202875_s_at
202224_at	206374_at	203116_s_at	200044_at	204906_at	201963_at	202903_at
202250_s_at	206405_x_at	203119_at	200045_at	205212_s_at	201966_at	202906_s_at
202307_s_at	206525_at	203124_s_at	200046_at	205218_at	201970_s_at	202929_s_at
202321_at	207541_s_at	203143_s_at	200047_s_at	205273_s_at	201992_s_at	202963_at
202330_s_at	208392_x_at	203169_at	200048_s_at	205362_s_at	202032_s_at	202995_s_at
202353_s_at	208989_s_at	203254_s_at	200049_at	205370_x_at	202143_s_at	203147_s_at
202365_at	209055_s_at	203282_at	200050_at	205437_at	202147_s_at	203226_s_at
202374_s_at	209162_s_at	203304_at	200052_s_at	205552_s_at	202155_s_at	203278_s_at
202402_s_at	209232_s_at	203305_at	200053_at	205603_s_at	202290_at	203279_at
202405_at	209667_at	203372_s_at	200055_at	205660_at	202416_at	203284_s_at
202448_s_at	210164_at	203388_at	200056_s_at	206752_s_at	202424_at	203337_x_at
202486_at	210175_at	203412_at	200057_s_at	206766_at	202464_s_at	203353_s_at
202492_at	210247_at	203457_at	200058_s_at	207408_at	202483_s_at	203357_s_at
202523_s_at	210985_s_at	203482_at	200059_s_at	207466_at	202577_s_at	203409_at
202540_s_at	211077_s_at	203606_at	200060_s_at	207608_x_at	202645_s_at	203436_at
202548_s_at	211297_s_at	203660_s_at	200061_s_at	207856_s_at	202650_s_at	203442_x_at
202562_s_at	211456_x_at	203680_at	200062_s_at	208002_s_at	202780_at	203491_s_at
202572_s_at	211657_at	203787_at	200063_s_at	208541_x_at	202791_s_at	203515_s_at
202593_s_at	212079_s_at	203817_at	200064_at	208639_x_at	202849_x_at	203533_s_at
202604_x_at	212152_x_at	203839_s_at	200065_s_at	208751_at	202931_x_at	203546_at
202610_s_at	212246_at	203874_s_at	200066_at	208757_at	203055_s_at	203690_at
202613_at	212722_s_at	203931_s_at	200067_x_at	208760_at	203123_s_at	203733_at
202642_s_at	213548_s_at	203933_at	200068_s_at	208802_at	203166_at	203760_s_at
202679_at	213557_at	203965_at	200069_at	208827_at	203205_at	203775_at
202706_s_at	213604_at	204040_at	200071_at	208867_s_at	203227_s_at	203791_at
202764_at	213861_s_at	204063_s_at	200072_s_at	208930_s_at	203239_s_at	203836_s_at
202767_at	214001_x_at	204081_at	200073_s_at	209411_s_at	203244_at	203884_s_at
202787_s_at	214007_s_at	204115_at	200074_s_at	209417_s_at	203246_s_at	203921_at
202809_s_at	214314_s_at	204132_s_at	200076_s_at	209447_at	203261_at	203987_at
202814_s_at	214430_at	204216_s_at	200077_s_at	209551_at	203288_at	203990_s_at
202840_at	214508_x_at	204222_s_at	200079_s_at	209694_at	203315_at	204001_at
202853_s_at	214552_s_at	204225_at	200080_s_at	209773_s_at	203346_s_at	204022_at
202868_s_at	214962_s_at	204334_at	200081_s_at	209945_s_at	203363_s_at	204082_at
202884_s_at	214995_s_at	204355_at	200082_s_at	210282_at	203374_s_at	204160_s_at
202926_at	215063_x_at	204382_at	200083_at	210288_at	203419_at	204251_s_at
202955_s_at	215087_at	204426_at	200084_at	210354_at	203448_s_at	204290_s_at
203013_at	215617_at	204449_at	200085_s_at	211454_x_at	203512_at	204295_at
203016_s_at	215640_at	204453_at	200086_s_at	211676_s_at	203514_at	204342_at
203022_at	215832_x_at	204466_s_at	200087_s_at	212081_x_at	203567_s_at	204349_at
203033_x_at	215873_x_at	204473_s_at	200088_x_at	212105_s_at	203572_s_at	204404_at
203043_at	216237_s_at	204481_at	200089_s_at	212599_at	203575_at	204407_at
203046_s_at	216693_x_at	204505_s_at	200090_at	212649_at	203688_at	204418_x_at
203054_s_at	217329_x_at	204550_x_at	200091_s_at	212784_at	203765_at	204427_s_at
203064_s_at	217446_x_at	204576_s_at	200092_s_at	212886_at	203802_x_at	204544_at
203079_s_at	217872_at	204613_at	200093_s_at	213224_s_at	203848_at	204569_at
203118_at	218173_s_at	204628_s_at	200094_s_at	213226_at	203905_at	204572_s_at
203135_at	218175_at	204718_at	200095_x_at	213282_at	203989_x_at	204616_at
203142_s_at	218425_at	204749_at	200096_s_at	213311_s_at	204045_at	204635_at
203164_at	219038_at	205012_s_at	200097_s_at	213379_at	204091_at	204662_at
203165_s_at	219098_at	205020_s_at	200098_s_at	213396_s_at	204180_s_at	204702_s_at
203168_at	219205_at	205027_s_at	200099_s_at	213473_at	204193_at	204798_at
203179_at	220155_s_at	205128_x_at	200593_s_at	213496_at	204206_at	204849_at
203189_s_at	220937_s_at	205159_at	200594_x_at	213642_at	204278_s_at	204909_at
203209_at	220964_s_at	205169_at	200595_s_at	213797_at	204297_at	204929_s_at
203213_at	220966_x_at	205259_at	200597_at	213811_x_at	204425_at	204937_s_at
203231_s_at	221277_s_at	205321_at	200598_s_at	213979_s_at	204440_at	204995_at
203260_at	221704_s_at	205407_at	200599_s_at	214316_x_at	204479_at	205052_at
203266_s_at	221817_at	205443_at	200600_at	214483_s_at	204513_s_at	205053_at
203309_s_at	221841_s_at	205538_at	200603_at	214657_s_at	204525_at	205089_at
203343_at	222143_s_at	205559_s_at	200604_s_at	214699_x_at	204538_x_at	205134_s_at
203358_s_at	33768_at	205612_at	200605_s_at	214756_x_at	204549_at	205296_at
203489_at	40472_at	205760_s_at	200607_s_at	214848_at	204615_x_at	205401_at
203500_at	AFFX-r2-Hs18SrRNA-5_at	205799_s_at	200608_s_at	215057_at	204621_s_at	205541_s_at
203518_at		206011_at	200609_s_at	215631_s_at	204630_s_at	205594_at
203530_s_at		206056_x_at	200610_s_at	215698_at	204632_at	205600_x_at
203560_at		206152_at	200612_s_at	215825_at	204716_at	205642_at
203568_s_at		206263_at	200613_at	216049_at	204793_at	205677_s_at
203580_s_at		206283_s_at	200614_at	216191_s_at	204882_at	205934_at
203615_x_at		206359_at	200618_at	216213_at	205094_at	205996_s_at
203616_at		206390_x_at	200620_at	216262_s_at	205254_x_at	206003_at
203625_x_at		206492_at	200621_at	216557_x_at	205323_s_at	206181_at
203674_at		206493_at	200623_s_at	216582_at	205423_at	206219_s_at
203693_s_at		206507_at	200624_s_at	216640_s_at	205436_s_at	206272_at
203694_s_at		206648_at	200625_s_at	216920_s_at	205565_s_at	206284_x_at
203714_s_at		206653_at	200626_s_at	217808_s_at	205599_at	206363_at
203764_at		206734_at	200627_at	218057_x_at	205698_s_at	206437_at
203777_s_at		206846_s_at	200630_x_at	218077_s_at	205904_at	206513_at
203810_at		206860_s_at	200631_s_at	218392_x_at	205963_s_at	206583_at
203858_s_at		207231_at	200632_s_at	218400_at	206074_s_at	206613_s_at
203890_s_at		207549_x_at	200633_at	218455_at	206445_s_at	206652_at
203900_at		207627_s_at	200634_at	218496_at	206499_s_at	206900_x_at
203947_at		207815_at	200638_s_at	218524_at	206592_s_at	207071_s_at
203958_s_at		208072_s_at	200639_s_at	218554_s_at	206636_at	207300_s_at
203968_s_at		208195_at	200640_at	218602_s_at	206828_at	207338_s_at
203974_at		208217_at	200641_s_at	218618_s_at	207000_s_at	207347_at
203991_s_at		208315_x_at	200642_at	218662_s_at	207088_s_at	207361_at
204010_s_at		208322_s_at	200644_at	218747_s_at	207131_x_at	207416_s_at
204012_s_at		208369_s_at	200645_at	219110_at	207170_s_at	207707_s_at
204026_s_at		208696_at	200650_s_at	219325_s_at	207283_at	207738_s_at
204029_at		208784_s_at	200651_at	219759_at	207365_x_at	207843_x_at
204088_at		208900_s_at	200652_at	220239_at	207460_at	207845_s_at
204098_at		208914_at	200653_s_at	221104_s_at	207618_s_at	207922_s_at
204108_at		209005_at	200655_s_at	221705_s_at	207684_at	208112_x_at
204146_at		209073_s_at	200656_s_at	221865_at	207829_s_at	208266_at
204152_s_at		209085_x_at	200657_at	221978_at	208003_s_at	208360_s_at
204158_s_at		209117_at	200662_s_at	222038_s_at	208249_s_at	208415_x_at
204161_s_at		209150_s_at	200663_at	222132_s_at	208588_at	208717_at
204173_at		209241_x_at	200664_s_at	222154_s_at	208621_s_at	208733_at
204177_s_at		209380_s_at	200666_s_at	32062_at	208629_s_at	208767_s_at
204256_at		209385_s_at	200667_at	41512_at	208636_at	208807_s_at
204282_s_at		209391_at	200668_s_at	49077_at	208637_x_at	208818_s_at
204387_x_at		209418_s_at	200669_s_at	AFFX-HUMISGF3A/M97935_MA_at	208660_at	208832_at
204394_at		209436_at	200670_at	AFFX-r2-Hs28SrRNA-3_at	208676_s_at	208971_at
204493_at		209501_at	200673_at		208693_s_at	209015_s_at
204495_s_at		209504_s_at	200674_s_at		208703_s_at	209039_x_at
204565_at		209512_at	200675_at		208704_x_at	209084_s_at
204638_at		209535_s_at	200677_at		208727_s_at	209110_s_at
204650_s_at		209566_at	200679_x_at		208762_at	209128_s_at
204687_at		209595_at	200680_x_at		208830_s_at	209233_at
204700_x_at		209623_at	200681_at		208987_s_at	209281_s_at
204725_s_at		209647_s_at	200682_s_at		208995_s_at	209288_s_at
204767_s_at		209653_at	200683_s_at		209068_at	209318_x_at
204773_at		209658_at	200685_at		209105_at	209320_at
204786_s_at		209675_s_at	200686_s_at		209153_s_at	209338_at
204812_at		209710_at	200689_x_at		209158_s_at	209344_at
204828_at		209724_s_at	200691_s_at		209189_at	209412_at
204842_x_at		209782_s_at	200692_s_at		209194_at	209421_at
204858_s_at		209815_at	200693_at		209282_at	209438_at
204867_at		209894_at	200694_s_at		209302_at	209513_s_at
204985_s_at		210200_at	200697_at		209304_x_at	209593_s_at
204998_s_at		210212_x_at	200698_at		209321_s_at	209704_at
205011_at		210249_s_at	200700_s_at		209507_at	209754_s_at
205077_s_at		210370_s_at	200701_at		209526_s_at	209788_s_at
205097_at		210541_s_at	200702_s_at		209538_at	209796_s_at
205140_at		210556_at	200703_at		209553_at	209817_at
205170_at		210718_s_at	200704_at		209565_at	210077_s_at
205178_s_at		210734_x_at	200705_s_at		209571_at	210153_s_at
205232_s_at		210807_s_at	200706_s_at		209648_x_at	210253_at
205260_s_at		211596_s_at	200708_at		209703_x_at	210676_x_at
205328_at		211707_s_at	200709_at		209750_at	210752_s_at
205339_at		211825_s_at	200711_s_at		209766_at	210926_at
205340_at		211934_x_at	200712_s_at		209806_at	210976_s_at
205347_s_at		211955_at	200713_s_at		209841_s_at	210986_s_at
205371_s_at		212118_at	200714_x_at		209868_s_at	211202_s_at
205393_s_at		212207_at	200715_x_at		209881_s_at	211252_x_at
205394_at		212274_at	200716_x_at		209953_s_at	211342_x_at
205396_at		212310_at	200717_x_at		210001_s_at	211376_s_at
205400_at		212398_at	200718_s_at		210011_s_at	211416_x_at
205420_at		212399_s_at	200719_at		210169_at	211537_x_at
205584_at		212425_at	200722_s_at		210178_x_at	211563_s_at
205607_s_at		212437_at	200723_s_at		210201_x_at	211584_s_at
205621_at		212571_at	200725_x_at		210276_s_at	211597_s_at
205633_s_at		212772_s_at	200726_at		210361_s_at	211665_s_at
205672_at		212983_at	200727_s_at		210417_s_at	211724_x_at
205716_at		213082_s_at	200728_at		210418_s_at	211754_s_at
205787_x_at		213083_at	200729_s_at		210501_x_at	212030_at
205807_s_at		213208_at	200730_s_at		210514_x_at	212052_s_at
205851_at		213263_s_at	200731_s_at		210715_s_at	212087_s_at
205991_s_at		213364_s_at	200732_s_at		211505_s_at	212180_at
206035_at		213459_at	200733_s_at		211569_s_at	212222_at
206108_s_at		213460_x_at	200734_s_at		211594_s_at	212281_s_at
206139_at		213518_at	200735_x_at		211702_s_at	212289_at
206567_s_at		213532_at	200736_s_at		211734_s_at	212311_at
206571_s_at		213681_at	200738_s_at		211750_x_at	212321_at
206572_x_at		213799_s_at	200740_s_at		211928_at	212351_at
206624_at		213899_at	200741_s_at		211989_at	212366_at
206632_s_at		213929_at	200742_s_at		212025_s_at	212388_at
206914_at		213947_s_at	200743_s_at		212057_at	212429_s_at
206978_at		214006_s_at	200744_s_at		212076_at	212473_s_at
207002_s_at		214037_s_at	200745_s_at		212083_at	212503_s_at
207078_at		214108_at	200746_s_at		212279_at	212550_at
207079_s_at		214129_at	200748_s_at		212291_at	212561_at
207098_s_at		214140_at	200749_at		212305_s_at	212570_at
207176_s_at		214146_s_at	200750_s_at		212329_at	212623_at
207181_s_at		214202_at	200751_s_at		212380_at	212634_at
207239_s_at		214219_x_at	200753_x_at		212520_s_at	212688_at
207428_x_at		214364_at	200754_x_at		212542_s_at	212693_at
207434_s_at		214398_s_at	200759_x_at		212615_at	212711_at
207438_s_at		214427_at	200760_s_at		212625_at	212714_at
207439_s_at		214626_s_at	200761_s_at		212694_s_at	212731_at
207515_s_at		214765_s_at	200762_at		212739_s_at	212777_at
207565_s_at		214775_at	200763_s_at		212742_at	212804_s_at
207571_x_at		214823_at	200767_s_at		212752_at	212835_at
207583_at		214870_x_at	200768_s_at		212762_s_at	212836_at
207604_s_at		214933_at	200772_x_at		212771_at	212855_at
207705_s_at		214945_at	200773_x_at		212895_s_at	212911_at
207727_s_at		214974_x_at	200774_at		213022_s_at	212943_at
207730_x_at		215023_s_at	200775_s_at		213043_s_at	212990_at
207793_s_at		215343_at	200776_s_at		213104_at	212995_x_at
207801_s_at		215483_at	200777_s_at		213212_x_at	213020_at
207830_s_at		215773_x_at	200778_s_at		213266_at	213074_at
207992_s_at		215797_at	200779_at		213349_at	213140_s_at
208021_s_at		216100_s_at	200780_x_at		213476_x_at	213166_x_at
208035_at		216111_x_at	200781_s_at		213514_s_at	213213_at
208116_s_at		216236_s_at	200782_at		213688_at	213253_at
208289_s_at		216247_at	200786_at		213737_x_at	213275_x_at
208403_x_at		216361_s_at	200788_s_at		213850_s_at	213285_at
208478_s_at		216490_x_at	200790_at		213908_at	213320_at
208794_s_at		216899_s_at	200791_s_at		213988_s_at	213322_at
208799_at		216938_x_at	200792_at		214035_x_at	213374_x_at
208806_at		216969_s_at	200794_x_at		214049_x_at	213405_at
208838_at		216993_s_at	200797_s_at		214131_at	213447_at
208874_x_at		217200_x_at	200798_x_at		214157_at	213470_s_at
208892_s_at		217412_at	200799_at		214252_s_at	213504_at
208907_s_at		217437_s_at	200801_x_at		214548_x_at	213578_at
208908_s_at		217673_x_at	200802_at		214719_at	213622_at
208919_s_at		217789_at	200803_s_at		214864_s_at	213626_at
208941_s_at		217844_at	200804_at		214958_s_at	213653_at
208967_s_at		217907_at	200806_s_at		214983_at	213659_at
209057_x_at		217936_at	200807_s_at		215029_at	213677_s_at
209060_x_at		217951_s_at	200809_x_at		215230_x_at	213849_s_at
209138_x_at		217981_s_at	200810_s_at		215342_s_at	213853_at
209166_s_at		217988_at	200812_at		215434_x_at	213931_at
209225_x_at		217990_at	200814_at		215671_at	213937_s_at
209231_s_at		218129_s_at	200816_s_at		215930_s_at	213945_s_at
209255_at		218149_s_at	200817_x_at		216484_x_at	213998_s_at
209310_s_at		218158_s_at	200818_at		216550_x_at	214012_at
209366_x_at		218214_at	200819_s_at		216841_s_at	214080_x_at
209382_at		218307_at	200821_at		217100_s_at	214081_at
209433_s_at		218404_at	200822_x_at		217144_at	214119_s_at
209434_s_at		218487_at	200823_x_at		217165_x_at	214224_s_at
209445_x_at		218561_s_at	200824_at		217234_s_at	214663_at
209459_s_at		218711_s_at	200826_at		217286_s_at	214670_at
209482_at		218712_at	200828_s_at		217370_x_at	214693_x_at
209500_x_at		218757_s_at	200829_x_at		217645_at	214698_at
209508_x_at		218795_at	200830_at		217655_at	214739_at
209585_s_at		218909_at	200833_s_at		217744_s_at	214784_x_at
209600_s_at		218915_at	200834_s_at		217796_s_at	214895_s_at
209668_x_at		218918_at	200840_at		217821_s_at	214975_s_at
209688_s_at		218966_at	200842_s_at		217840_at	215071_s_at
209701_at		218996_at	200843_s_at		217893_s_at	215082_at
209705_at		219281_at	200844_s_at		217899_at	215235_at
209744_x_at		219324_at	200845_s_at		217923_at	215262_at
209758_s_at		219635_at	200846_s_at		217931_at	215307_at
209797_at		219700_at	200847_s_at		217959_s_at	215416_s_at
209808_x_at		219751_at	200848_at		218061_at	215769_at
209822_s_at		219765_at	200849_s_at		218064_s_at	215905_s_at
209836_x_at		219917_at	200850_s_at		218066_at	216177_at
209895_at		219922_s_at	200852_x_at		218100_s_at	216242_x_at
209943_at		219999_at	200853_at		218118_s_at	216251_s_at
209972_s_at		220112_at	200854_at		218177_at	216521_s_at
209997_x_at		220173_at	200856_x_at		218260_at	216678_at
210004_at		220175_s_at	200857_s_at		218262_at	217019_at
210010_s_at		220349_s_at	200858_s_at		218264_at	217346_at
210028_s_at		220494_s_at	200859_x_at		218405_at	217368_at
210048_at		220735_s_at	200860_s_at		218414_s_at	217499_x_at
210069_at		220753_s_at	200863_s_at		218426_s_at	217547_x_at
210104_at		220800_s_at	200864_s_at		218438_s_at	217599_s_at
210117_at		220951_s_at	200866_s_at		218593_at	217604_at
210156_s_at		221207_s_at	200867_at		218631_at	217804_s_at
210176_at		221208_s_at	200869_at		218681_s_at	217895_at
210180_s_at		221211_s_at	200870_at		218710_at	217905_at
210216_x_at		221314_at	200871_s_at		218807_at	217949_s_at
210286_s_at		221501_x_at	200872_at		218812_s_at	217960_s_at
210320_s_at		221507_at	200873_s_at		218850_s_at	217991_x_at
210337_s_at		221595_at	200874_s_at		218880_at	218001_at
210395_x_at		221620_s_at	200875_s_at		218887_at	218071_s_at
210443_x_at		221692_s_at	200876_s_at		218913_s_at	218128_at
210458_s_at		221823_at	200877_at		218920_at	218136_s_at
210502_s_at		221832_s_at	200880_at		218961_s_at	218154_at
210513_s_at		221834_at	200881_s_at		218997_at	218172_s_at
210568_s_at		221839_s_at	200882_s_at		219016_at	218188_s_at
210653_s_at		221892_at	200883_at		219041_s_at	218197_s_at
210695_s_at		221932_s_at	200886_s_at		219049_at	218229_s_at
210707_x_at		221937_at	200887_s_at		219086_at	218242_s_at
210785_s_at		222017_x_at	200888_s_at		219100_at	218251_at
210879_s_at		222126_at	200889_s_at		219217_at	218259_at
210946_at		222368_at	200890_s_at		219220_x_at	218281_at
210988_s_at		36920_at	200891_s_at		219317_at	218344_s_at
211022_s_at		37462_i_at	200892_s_at		219326_s_at	218346_s_at
211033_s_at		41386_i_at	200893_at		219382_at	218364_at
211040_x_at		47560_at	200899_s_at		219446_at	218370_s_at
211065_x_at		47773_at	200900_s_at		219470_x_at	218373_at
211113_s_at		56829_at	200901_s_at		219505_at	218427_at
211136_s_at		65591_at	200902_at		219541_at	218431_at
211168_s_at		79005_at	200903_s_at		219557_s_at	218437_s_at
211178_s_at		AFFX-BioB-5_at	200904_at		219798_s_at	218440_at
211212_s_at			200905_x_at		219854_at	218472_s_at
211230_s_at			200909_s_at		219910_at	218506_x_at
211289_x_at			200910_at		219933_at	218517_at
211328_x_at			200911_s_at		220083_x_at	218538_s_at
211364_at			200912_s_at		220238_s_at	218573_at
211368_s_at			200914_x_at		220352_x_at	218588_s_at
211406_at			200915_x_at		220390_at	218604_at
211430_s_at			200916_at		220605_s_at	218632_at
211501_s_at			200918_s_at		220721_at	218642_s_at
211519_s_at			200920_s_at		221039_s_at	218674_at
211521_s_at			200921_s_at		221044_s_at	218701_at
211654_x_at			200925_at		221293_s_at	218715_at
211696_x_at			200926_at		221519_at	218724_s_at
211833_s_at			200927_s_at		221531_at	218728_s_at
211856_x_at			200929_at		221534_at	218753_at
211893_x_at			200931_s_at		221548_s_at	218763_at
211965_at			200933_x_at		221556_at	218830_at
212055_at			200934_at		221582_at	218889_at
212096_s_at			200935_at		221588_x_at	218937_at
212112_s_at			200936_at		221602_s_at	218968_s_at
212121_at			200937_s_at		221647_s_at	218993_at
212123_at			200941_at		221675_s_at	219001_s_at
212172_at			200942_s_at		221699_s_at	219002_at
212190_at			200943_at		221764_at	219079_at
212212_s_at			200944_s_at		221767_x_at	219108_x_at
212216_at			200945_s_at		221903_s_at	219123_at
212306_at			200946_x_at		221938_x_at	219133_at
212341_at			200947_s_at		221985_at	219151_s_at
212350_at			200948_at		222001_x_at	219157_at
212359_s_at			200949_x_at		222018_at	219166_at
212367_at			200953_s_at		222044_at	219178_at
212378_at			200955_at		222045_s_at	219283_at
212403_at			200958_s_at		222052_at	219342_at
212405_s_at			200959_at		222111_at	219368_at
212421_at			200960_x_at		222164_at	219375_at
212456_at			200961_at		222165_x_at	219423_x_at
212481_s_at			200963_x_at		222326_at	219443_at
212517_at			200964_at		37226_at	219535_at
212527_at			200965_s_at		396_f_at	219603_s_at
212548_s_at			200966_x_at		39817_s_at	219627_at
212592_at			200967_at		40255_at	219691_at
212596_s_at			200968_s_at		41160_at	219711_at
212601_at			200969_at		41858_at	219862_s_at
212631_at			200970_s_at		43511_s_at	219913_s_at
212641_at			200971_s_at		46270_at	219924_s_at
212653_s_at			200972_at		46665_at	220201_at
212666_at			200975_at		47571_at	220251_at
212717_at			200976_s_at		48531_at	220386_s_at
212735_at			200977_s_at		52731_at	220477_s_at
212766_s_at			200978_at		57715_at	220560_at
212789_at			200979_at		59433_at	220661_s_at
212811_x_at			200980_s_at		632_at	220702_at
212817_at			200981_x_at		78383_at	220760_x_at
212859_x_at			200982_s_at		AFFX-HUMRGE/M10098_5_at	220853_at
212860_at			200983_x_at			220926_s_at
212877_at			200984_s_at			220956_s_at
212880_at			200985_s_at			220992_s_at
212881_at			200989_at			221082_s_at
212905_at			200990_at			221090_s_at
212929_s_at			200992_at			221203_s_at
212980_at			200993_at			221290_s_at
212981_s_at			200994_at			221536_s_at
213007_at			200995_at			221555_x_at
213018_at			200996_at			221590_s_at
213063_at			200997_at			221681_s_at
213122_at			200998_s_at			221771_s_at
213127_s_at			201001_s_at			221787_at
213164_at			201002_s_at			221995_s_at
213170_at			201003_x_at			222046_at
213180_s_at			201004_at			222203_s_at
213186_at			201007_at			222270_at
213188_s_at			201008_s_at			222360_at
213189_at			201009_s_at			222370_x_at
213215_at			201010_s_at			35265_at
213283_s_at			201012_at			37278_at
213296_at			201013_s_at			37943_at
213297_at			201016_at			39835_at
213301_x_at			201017_at			41329_at
213307_at			201018_at			44669_at
213330_s_at			201019_s_at			44696_at
213353_at			201020_at			48825_at
213391_at			201021_s_at			57163_at
213427_at			201022_s_at			60794_f_at
213434_at			201023_at			63009_at
213502_x_at			201025_at			66053_at
213540_at			201027_s_at			91617_at
213605_s_at			201028_s_at
213628_at			201029_s_at
213650_at			201030_x_at
213657_s_at			201031_s_at
213686_at			201032_at
213689_x_at			201033_x_at
213748_at			201034_at
213804_at			201036_s_at
213838_at			201037_at
213848_at			201038_s_at
213859_x_at			201040_at
213926_s_at			201041_s_at
213936_x_at			201043_s_at
214039_s_at			201047_x_at
214097_at			201049_s_at
214155_s_at			201051_at
214196_s_at			201052_s_at
214241_at			201053_s_at
214293_at			201054_at
214306_at			201055_s_at
214356_s_at			201057_s_at
214417_s_at			201060_x_at
214447_at			201061_s_at
214519_s_at			201063_at
214553_s_at			201064_s_at
214669_x_at			201065_s_at
214677_x_at			201068_s_at
214710_s_at			201070_x_at
214726_x_at			201071_x_at
214766_s_at			201073_s_at
214830_at			201074_at
214847_s_at			201075_s_at
214857_at			201076_at
214924_s_at			201077_s_at
214934_at			201078_at
214959_s_at			201079_at
215022_x_at			201083_s_at
215031_x_at			201084_s_at
215093_at			201086_x_at
215109_at			201088_at
215121_x_at			201089_at
215175_at			201090_x_at
215179_x_at			201091_s_at
215190_at			201092_at
215221_at			201093_x_at
215223_s_at			201094_at
215232_at			201096_s_at
215364_s_at			201097_s_at
215373_x_at			201098_at
215404_x_at			201099_at
215450_at			201101_s_at
215492_x_at			201103_x_at
215493_x_at			201105_at
215525_at			201106_at
215528_at			201112_s_at
215535_s_at			201113_at
215566_x_at			201114_x_at
215629_s_at			201119_s_at
215722_s_at			201121_s_at
215731_s_at			201123_s_at
215946_x_at			201128_s_at
216036_x_at			201129_at
216064_s_at			201132_at
216071_x_at			201133_s_at
216133_at			201134_x_at
216175_at			201135_at
216338_s_at			201137_s_at
216551_x_at			201138_s_at
216556_x_at			201139_s_at
216606_x_at			201140_s_at
216751_at			201142_at
216809_at			201143_s_at
216835_s_at			201144_s_at
216863_s_at			201145_at
216870_x_at			201146_at
216960_s_at			201151_s_at
217020_at			201152_s_at
217042_at			201153_s_at
217043_s_at			201154_x_at
217047_s_at			201157_s_at
217118_s_at			201160_s_at
217149_x_at			201164_s_at
217157_x_at			201165_s_at
217269_s_at			201166_s_at
217322_x_at			201170_s_at
217457_s_at			201172_x_at
217496_s_at			201173_x_at
217549_at			201174_s_at
217627_at			201175_at
217637_at			201176_s_at
217665_at			201177_s_at
217713_x_at			201178_at
217715_x_at			201179_s_at
217721_at			201180_s_at
217749_at			201181_at
217780_at			201183_s_at
217791_s_at			201190_s_at
217814_at			201192_s_at
217866_at			201194_at
217880_at			201196_s_at
217921_at			201197_at
217934_x_at			201198_s_at
218037_at			201200_at
218070_s_at			201201_at
218073_s_at			201202_at
218076_s_at			201209_at
218089_at			201210_at
218095_s_at			201214_s_at
218103_at			201216_at
218135_at			201217_x_at
218145_at			201221_s_at
218146_at			201222_s_at
218153_at			201223_s_at
218159_at			201225_s_at
218160_at			201226_at
218174_s_at			201227_s_at
218184_at			201229_s_at
218193_s_at			201231_s_at
218267_at			201232_s_at
218340_s_at			201236_s_at
218362_s_at			201237_at
218397_at			201238_s_at
218420_s_at			201239_s_at
218423_x_at			201240_s_at
218430_s_at			201241_at
218461_at			201244_s_at
218470_at			201245_s_at
218512_at			201250_s_at
218513_at			201253_s_at
218519_at			201254_x_at
218522_s_at			201256_at
218547_at			201257_x_at
218558_s_at			201258_at
218578_at			201259_s_at
218586_at			201260_s_at
218595_s_at			201263_at
218597_s_at			201266_at
218652_s_at			201267_s_at
218654_s_at			201268_at
218703_at			201271_s_at
218709_s_at			201272_at
218729_at			201273_s_at
218751_s_at			201274_at
218777_at			201275_at
218782_s_at			201276_at
218797_s_at			201277_s_at
218813_s_at			201281_at
218826_at			201285_at
218875_s_at			201288_at
218895_at			201290_at
218945_at			201293_x_at
218962_s_at			201296_s_at
218967_s_at			201297_s_at
218973_at			201298_s_at
219092_s_at			201299_s_at
219105_x_at			201300_s_at
219109_at			201303_at
219148_at			201304_at
219185_at			201305_x_at
219186_at			201306_s_at
219192_at			201310_s_at
219216_at			201311_s_at
219244_s_at			201312_s_at
219288_at			201315_x_at
219289_at			201316_at
219292_at			201317_s_at
219294_at			201318_s_at
219405_at			201319_at
219421_at			201321_s_at
219428_s_at			201322_at
219429_at			201327_s_at
219481_at			201331_s_at
219487_at			201336_at
219493_at			201338_x_at
219502_at			201339_s_at
219515_at			201343_at
219623_at			201344_at
219671_at			201345_s_at
219706_at			201347_x_at
219770_at			201349_at
219787_s_at			201350_at
219819_s_at			201351_s_at
219863_at			201352_at
219880_at			201356_at
219923_at			201358_s_at
219966_x_at			201359_at
219972_s_at			201362_at
220113_x_at			201363_s_at
220121_at			201366_at
220172_at			201367_s_at
220261_s_at			201368_at
220288_at			201369_s_at
220305_at			201370_s_at
220597_s_at			201371_s_at
220740_s_at			201375_s_at
220944_at			201377_at
221079_s_at			201379_s_at
221139_s_at			201380_at
221196_x_at			201381_x_at
221219_s_at			201384_s_at
221464_at			201385_at
221484_at			201386_s_at
221504_s_at			201390_s_at
221579_s_at			201398_s_at
221600_s_at			201399_s_at
221617_at			201400_at
221621_at			201405_s_at
221651_x_at			201406_at
221671_x_at			201407_s_at
221782_at			201408_at
221789_x_at			201409_s_at
221800_s_at			201410_at
221864_at			201412_at
221882_s_at			201413_at
221904_at			201423_s_at
221935_s_at			201424_s_at
221951_at			201426_s_at
222034_at			201429_s_at
222039_at			201432_at
222133_s_at			201433_s_at
222140_s_at			201435_s_at
222163_s_at			201436_at
222219_s_at			201437_s_at
222262_s_at			201441_at
222286_at			201443_s_at
222369_at			201444_s_at
32836_at			201446_s_at
34206_at			201447_at
34221_at			201448_at
34260_at			201449_at
34406_at			201450_s_at
34408_at			201453_x_at
35160_at			201456_s_at
36499_at			201457_x_at
36907_at			201458_s_at
37433_at			201460_at
37549_g_at			201463_s_at
37950_at			201464_x_at
38340_at			201466_s_at
38398_at			201470_at
38447_at			201471_s_at
38766_at			201472_at
40020_at			201473_at
40569_at			201475_x_at
41113_at			201476_s_at
44040_at			201477_s_at
44146_at			201479_at
47105_at			201480_s_at
51146_at			201486_at
51228_at			201487_at
52285_f_at			201488_x_at
55662_at			201491_at
57516_at			201492_s_at
58308_at			201493_s_at
63825_at			201498_at
64883_at			201499_s_at
65472_at			201500_s_at
65884_at			201501_s_at
78330_at			201502_s_at
78495_at			201503_at
			201507_at
			201509_at
			201511_at
			201513_at
			201515_s_at
			201516_at
			201517_at
			201518_at
			201519_at
			201520_s_at
			201522_x_at
			201523_x_at
			201524_x_at
			201527_at
			201528_at
			201529_s_at
			201530_x_at
			201531_at
			201532_at
			201533_at
			201534_s_at
			201535_at
			201540_at
			201542_at
			201544_x_at
			201545_s_at
			201546_at
			201549_x_at
			201550_x_at
			201552_at
			201553_s_at
			201555_at
			201556_s_at
			201557_at
			201558_at
			201561_s_at
			201566_x_at
			201567_s_at
			201568_at
			201570_at
			201572_x_at
			201573_s_at
			201574_at
			201575_at
			201577_at
			201580_s_at
			201581_at
			201583_s_at
			201584_s_at
			201585_s_at
			201586_s_at
			201587_s_at
			201588_at
			201589_at
			201590_x_at
			201591_s_at
			201592_at
			201593_s_at
			201594_s_at
			201595_s_at
			201597_at
			201599_at
			201600_at
			201601_x_at
			201602_s_at
			201603_at
			201604_s_at
			201605_x_at
			201606_s_at
			201608_s_at
			201612_at
			201619_at
			201620_at
			201623_s_at
			201624_at
			201625_s_at
			201626_at
			201627_s_at
			201628_s_at
			201630_s_at
			201633_s_at
			201634_s_at
			201635_s_at
			201636_at
			201637_s_at
			201643_x_at
			201647_s_at
			201648_at
			201649_at
			201652_at
			201653_at
			201657_at
			201661_s_at
			201662_s_at
			201664_at
			201665_x_at
			201672_s_at
			201675_at
			201676_x_at
			201677_at
			201680_x_at
			201682_at
			201684_s_at
			201685_s_at
			201687_s_at
			201688_s_at
			201689_s_at
			201690_s_at
			201695_s_at
			201696_at
			201697_s_at
			201698_s_at
			201699_at
			201700_at
			201701_s_at
			201711_x_at
			201713_s_at
			201715_s_at
			201717_at
			201720_s_at
			201721_s_at
			201722_s_at
			201723_s_at
			201724_s_at
			201725_at
			201726_at
			201730_s_at
			201731_s_at
			201734_at
			201736_s_at
			201737_s_at
			201738_at
			201739_at
			201740_at
			201742_x_at
			201745_at
			201746_at
			201748_s_at
			201751_at
			201752_s_at
			201753_s_at
			201754_at
			201756_at
			201757_at
			201760_s_at
			201761_at
			201762_s_at
			201768_s_at
			201769_at
			201770_at
			201771_at
			201772_at
			201773_at
			201776_s_at
			201778_s_at
			201779_s_at
			201780_s_at
			201781_s_at
			201782_s_at
			201783_s_at
			201784_s_at
			201786_s_at
			201788_at
			201794_s_at
			201795_at
			201800_s_at
			201803_at
			201804_x_at
			201807_at
			201810_s_at
			201811_x_at
			201812_s_at
			201816_s_at
			201821_s_at
			201823_s_at
			201827_at
			201832_s_at
			201833_at
			201840_at
			201845_s_at
			201846_s_at
			201847_at
			201849_at
			201853_s_at
			201854_s_at
			201855_s_at
			201857_at
			201858_s_at
			201859_at
			201861_s_at
			201862_s_at
			201863_at
			201864_at
			201865_x_at
			201871_s_at
			201872_s_at
			201873_s_at
			201877_s_at
			201879_at
			201880_at
			201883_s_at
			201885_s_at
			201886_at
			201889_at
			201891_s_at
			201892_s_at
			201894_s_at
			201897_s_at
			201898_s_at
			201899_s_at
			201900_s_at
			201901_s_at
			201903_at
			201909_at
			201912_s_at
			201916_s_at
			201917_s_at
			201918_at
			201919_at
			201920_at
			201921_at
			201922_at
			201923_at
			201924_at
			201925_s_at
			201926_s_at
			201928_at
			201930_at
			201931_at
			201933_at
			201934_at
			201938_at
			201941_at
			201944_at
			201946_s_at
			201947_s_at
			201949_x_at
			201950_x_at
			201953_at
			201954_at
			201955_at
			201956_s_at
			201960_s_at
			201967_at
			201968_s_at
			201972_at
			201973_s_at
			201975_at
			201980_s_at
			201985_at
			201986_at
			201987_at
			201988_s_at
			201989_s_at
			201990_s_at
			201991_s_at
			201993_x_at
			201994_at
			201996_s_at
			201997_s_at
			201998_at
			201999_s_at
			202001_s_at
			202004_x_at
			202010_s_at
			202016_at
			202020_s_at
			202021_x_at
			202026_at
			202028_s_at
			202029_x_at
			202031_s_at
			202033_s_at
			202034_x_at
			202038_at
			202040_s_at
			202042_at
			202043_s_at
			202047_s_at
			202049_s_at
			202050_s_at
			202058_s_at
			202059_s_at
			202060_at
			202061_s_at
			202066_at
			202068_s_at
			202069_s_at
			202073_at
			202074_s_at
			202076_at
			202077_at
			202078_at
			202081_at
			202086_at
			202088_at
			202089_s_at
			202090_s_at
			202092_s_at
			202093_s_at
			202097_at
			202100_at
			202102_s_at
			202105_at
			202107_s_at
			202110_at
			202113_s_at
			202114_at
			202117_at
			202118_s_at
			202119_s_at
			202121_s_at
			202123_s_at
			202124_s_at
			202125_s_at
			202126_at
			202127_at
			202130_at
			202131_s_at
			202135_s_at
			202136_at
			202137_s_at
			202139_at
			202140_s_at
			202141_s_at
			202144_s_at
			202146_at
			202149_at
			202156_s_at
			202157_s_at
			202158_s_at
			202160_at
			202162_s_at
			202163_s_at
			202164_s_at
			202165_at
			202166_s_at
			202167_s_at
			202168_at
			202169_s_at
			202170_s_at
			202171_at
			202172_at
			202173_s_at
			202174_s_at
			202181_at
			202182_at
			202184_s_at
			202185_at
			202189_x_at
			202194_at
			202199_s_at
			202200_s_at
			202205_at
			202206_at
			202207_at
			202208_s_at
			202209_at
			202211_at
			202213_s_at
			202214_s_at
			202215_s_at
			202216_x_at
			202220_at
			202221_s_at
			202227_s_at
			202228_s_at
			202230_s_at
			202231_at
			202232_s_at
			202233_s_at
			202239_at
			202243_s_at
			202244_at
			202246_s_at
			202247_s_at
			202251_at
			202258_s_at
			202259_s_at
			202261_at
			202264_s_at
			202265_at
			202266_at
			202268_s_at
			202269_x_at
			202270_at
			202271_at
			202272_s_at
			202276_at
			202277_at
			202279_at
			202282_at
			202292_x_at
			202294_at
			202295_s_at
			202296_s_at
			202298_at
			202299_s_at
			202300_at
			202301_s_at
			202302_s_at
			202304_at
			202306_at
			202309_at
			202313_at
			202314_at
			202315_s_at
			202317_s_at
			202318_s_at
			202322_s_at
			202323_s_at
			202324_s_at
			202325_s_at
			202329_at
			202333_s_at
			202334_s_at
			202343_x_at
			202346_at
			202347_s_at
			202348_s_at
			202352_s_at
			202355_s_at
			202360_at
			202361_at
			202362_at
			202364_at
			202370_s_at
			202373_s_at
			202375_at
			202377_at
			202379_s_at
			202386_s_at
			202387_at
			202388_at
			202393_s_at
			202396_at
			202397_at
			202406_s_at
			202408_s_at
			202412_s_at
			202413_s_at
			202414_at
			202419_at
			202420_s_at
			202422_s_at
			202423_at
			202427_s_at
			202428_x_at
			202429_s_at
			202430_s_at
			202432_at
			202438_x_at
			202439_s_at
			202442_at
			202443_x_at
			202446_s_at
			202447_at
			202457_s_at
			202459_s_at
			202460_s_at
			202461_at
			202466_at
			202467_s_at
			202469_s_at
			202471_s_at
			202475_at
			202477_s_at
			202478_at
			202479_s_at
			202484_s_at
			202487_s_at
			202491_s_at
			202495_at
			202497_x_at
			202498_s_at
			202499_s_at
			202501_at
			202502_at
			202503_s_at
			202505_at
			202506_at
			202511_s_at
			202513_s_at
			202514_at
			202515_at
			202518_at
			202520_s_at
			202521_at
			202522_at
			202524_s_at
			202526_at
			202527_s_at
			202529_at
			202531_at
			202534_x_at
			202536_at
			202537_s_at
			202541_at
			202542_s_at
			202543_s_at
			202544_at
			202546_at
			202550_s_at
			202553_s_at
			202557_at
			202558_s_at
			202560_s_at
			202567_at
			202568_s_at
			202569_s_at
			202573_at
			202579_x_at
			202582_s_at
			202583_s_at
			202591_s_at
			202594_at
			202595_s_at
			202596_at
			202599_s_at
			202600_s_at
			202602_s_at
			202603_at
			202605_at
			202606_s_at
			202614_at
			202615_at
			202621_at
			202623_at
			202629_at
			202630_at
			202632_at
			202633_at
			202634_at
			202635_s_at
			202641_at
			202643_s_at
			202644_s_at
			202646_s_at
			202647_s_at
			202649_x_at
			202651_at
			202653_s_at
			202654_x_at
			202656_s_at
			202657_s_at
			202658_at
			202659_at
			202660_at
			202663_at
			202664_at
			202665_s_at
			202666_s_at
			202670_at
			202673_at
			202675_at
			202677_at
			202678_at
			202680_at
			202682_s_at
			202683_s_at
			202684_s_at
			202687_s_at
			202688_at
			202690_s_at
			202691_at
			202692_s_at
			202693_s_at
			202695_s_at
			202696_at
			202697_at
			202698_x_at
			202702_at
			202703_at
			202704_at
			202708_s_at
			202713_s_at
			202716_at
			202717_s_at
			202719_s_at
			202720_at
			202722_s_at
			202724_s_at
			202727_s_at
			202730_s_at
			202731_at
			202735_at
			202736_s_at
			202737_s_at
			202738_s_at
			202739_s_at
			202741_at
			202742_s_at
			202746_at
			202747_s_at
			202748_at
			202753_at
			202754_at
			202757_at
			202759_s_at
			202760_s_at
			202761_s_at
			202769_at
			202770_s_at
			202771_at
			202774_s_at
			202775_s_at
			202776_at
			202777_at
			202778_s_at
			202779_s_at
			202781_s_at
			202783_at
			202786_at
			202794_at
			202797_at
			202798_at
			202804_at
			202805_s_at
			202811_at
			202812_at
			202815_s_at
			202817_s_at
			202818_s_at
			202821_s_at
			202824_s_at
			202825_at
			202830_s_at
			202833_s_at
			202837_at
			202841_x_at
			202843_at
			202844_s_at
			202846_s_at
			202847_at
			202851_at
			202854_at
			202855_s_at
			202858_at
			202861_at
			202864_s_at
			202865_at
			202869_at
			202877_s_at
			202881_x_at
			202883_s_at
			202887_s_at
			202888_s_at
			202892_at
			202893_at
			2028_s_at
			202900_s_at
			202901_x_at
			202902_s_at
			202904_s_at
			202905_x_at
			202907_s_at
			202909_at
			202910_s_at
			202916_s_at
			202918_s_at
			202919_at
			202922_at
			202923_s_at
			202930_s_at
			202939_at
			202941_at
			202947_s_at
			202950_at
			202951_at
			202956_at
			202957_at
			202959_at
			202961_s_at
			202968_s_at
			202969_at
			202970_at
			202971_s_at
			202979_s_at
			202981_x_at
			202983_at
			202984_s_at
			202985_s_at
			202988_s_at
			203007_x_at
			203008_x_at
			203011_at
			203012_x_at
			203020_at
			203023_at
			203024_s_at
			203026_at
			203028_s_at
			203034_s_at
			203037_s_at
			203039_s_at
			203041_s_at
			203044_at
			203048_s_at
			203049_s_at
			203051_at
			203053_at
			203057_s_at
			203062_s_at
			203067_at
			203073_at
			203075_at
			203076_s_at
			203077_s_at
			203078_at
			203082_at
			203085_s_at
			203087_s_at
			203095_at
			203097_s_at
			203102_s_at
			203105_s_at
			203107_x_at
			203113_s_at
			203120_at
			203132_at
			203133_at
			203136_at
			203137_at
			203138_at
			203140_at
			203148_s_at
			203152_at
			203156_at
			203159_at
			203160_s_at
			203162_s_at
			203175_at
			203176_s_at
			203177_x_at
			203182_s_at
			203183_s_at
			203185_at
			203186_s_at
			203190_at
			203200_s_at
			203202_at
			203203_s_at
			203217_s_at
			203219_s_at
			203224_at
			203225_s_at
			203232_s_at
			203241_at
			203243_s_at
			203247_s_at
			203250_at
			203253_s_at
			203255_at
			203258_at
			203259_s_at
			203262_s_at
			203265_s_at
			203269_at
			203274_at
			203275_at
			203276_at
			203285_s_at
			203286_at
			203291_at
			203292_s_at
			203297_s_at
			203300_x_at
			203301_s_at
			203302_at
			203303_at
			203306_s_at
			203310_at
			203311_s_at
			203312_x_at
			203313_s_at
			203314_at
			203316_s_at
			203317_at
			203318_s_at
			203319_s_at
			203320_at
			203321_s_at
			203322_at
			203332_s_at
			203335_at
			203336_s_at
			203338_at
			203341_at
			203345_s_at
			203347_s_at
			203351_s_at
			203356_at
			203359_s_at
			203362_s_at
			203364_s_at
			203366_at
			203371_s_at
			203373_at
			203375_s_at
			203376_at
			203377_s_at
			203378_at
			203379_at
			203380_x_at
			203385_at
			203386_at
			203387_s_at
			203392_s_at
			203396_at
			203401_at
			203402_at
			203403_s_at
			203405_at
			203406_at
			203408_s_at
			203413_at
			203414_at
			203415_at
			203416_at
			203420_at
			203427_at
			203428_s_at
			203429_s_at
			203430_at
			203432_at
			203433_at
			203445_s_at
			203449_s_at
			203455_s_at
			203459_s_at
			203460_s_at
			203462_x_at
			203465_at
			203474_at
			203478_at
			203480_s_at
			203481_at
			203484_at
			203486_s_at
			203487_s_at
			203492_x_at
			203493_s_at
			203494_s_at
			203497_at
			203502_at
			203508_at
			203509_at
			203511_s_at
			203513_at
			203517_at
			203519_s_at
			203521_s_at
			203522_at
			203523_at
			203525_s_at
			203526_s_at
			203528_at
			203529_at
			203531_at
			203537_at
			203538_at
			203542_s_at
			203543_s_at
			203544_s_at
			203545_at
			203551_s_at
			203552_at
			203553_s_at
			203556_at
			203566_s_at
			203569_s_at
			203574_at
			203579_s_at
			203581_at
			203582_s_at
			203583_at
			203584_at
			203593_at
			203594_at
			203595_s_at
			203600_s_at
			203605_at
			203610_s_at
			203611_at
			203613_s_at
			203614_at
			203621_at
			203622_s_at
			203624_at
			203629_s_at
			203630_s_at
			203635_at
			203640_at
			203646_at
			203647_s_at
			203648_at
			203652_at
			203654_s_at
			203655_at
			203658_at
			203659_s_at
			203663_s_at
			203664_s_at
			203667_at
			203668_at
			203675_at
			203685_at
			203689_s_at
			203704_s_at
			203707_at
			203708_at
			203710_at
			203712_at
			203718_at
			203721_s_at
			203723_at
			203725_at
			203729_at
			203732_at
			203734_at
			203738_at
			203739_at
			203740_at
			203741_s_at
			203743_s_at
			203745_at
			203748_x_at
			203752_s_at
			203758_at
			203761_at
			203774_at
			203776_at
			203781_at
			203800_s_at
			203801_at
			203804_s_at
			203818_s_at
			203822_s_at
			203825_at
			203828_s_at
			203831_at
			203832_at
			203833_s_at
			203837_at
			203843_at
			203845_at
			203852_s_at
			203855_at
			203879_at
			203880_at
			203882_at
			203883_s_at
			203885_at
			203893_at
			203897_at
			203898_at
			203899_s_at
			203909_at
			203925_at
			203932_at
			203935_at
			203936_s_at
			203941_at
			203943_at
			203944_x_at
			203956_at
			203960_s_at
			203964_at
			203966_s_at
			203970_s_at
			203972_s_at
			203983_at
			203984_s_at
			203992_s_at
			204000_at
			204009_s_at
			204019_s_at
			204020_at
			204023_at
			204031_s_at
			204034_at
			204048_s_at
			204049_s_at
			204050_s_at
			204053_x_at
			204054_at
			204060_s_at
			204061_at
			204070_at
			204071_s_at
			204075_s_at
			204076_at
			204079_at
			204084_s_at
			204093_at
			204094_s_at
			204102_s_at
			204109_s_at
			204116_at
			204118_at
			204120_s_at
			204127_at
			204131_s_at
			204141_at
			204143_s_at
			204145_at
			204153_s_at
			204164_at
			204170_s_at
			204172_at
			204174_at
			204176_at
			204185_x_at
			204186_s_at
			204190_at
			204192_at
			204194_at
			204197_s_at
			204198_s_at
			204203_at
			204205_at
			204207_s_at
			204208_at
			204211_x_at
			204212_at
			204215_at
			204219_s_at
			204220_at
			204224_s_at
			204226_at
			204232_at
			204234_s_at
			204236_at
			204243_at
			204244_s_at
			204246_s_at
			204252_at
			204258_at
			204265_s_at
			204269_at
			204274_at
			204275_at
			204279_at
			204283_at
			204285_s_at
			204286_s_at
			204291_at
			204299_at
			204313_s_at
			204314_s_at
			204319_s_at
			204326_x_at
			204327_s_at
			204328_at
			204331_s_at
			204332_s_at
			204333_s_at
			204336_s_at
			204350_s_at
			204352_at
			204354_at
			204367_at
			204369_at
			204370_at
			204372_s_at
			204373_s_at
			204386_s_at
			204391_x_at
			204396_s_at
			204405_x_at
			204409_s_at
			204410_at
			204415_at
			204417_at
			204461_x_at
			204480_s_at
			204489_s_at
			204490_s_at
			204491_at
			204496_at
			204500_s_at
			204502_at
			204506_at
			204512_at
			204516_at
			204520_x_at
			204521_at
			204527_at
			204528_s_at
			204529_s_at
			204552_at
			204559_s_at
			204563_at
			204566_at
			204567_s_at
			204568_at
			204571_x_at
			204573_at
			204593_s_at
			204594_s_at
			204605_at
			204610_s_at
			204612_at
			204618_s_at
			204622_x_at
			204634_at
			204639_at
			204640_s_at
			204642_at
			204645_at
			204646_at
			204651_at
			204652_s_at
			204655_at
			204658_at
			204661_at
			204665_at
			204675_at
			204683_at
			204690_at
			204698_at
			204703_at
			204710_s_at
			204731_at
			204735_at
			204739_at
			204744_s_at
			204745_x_at
			204759_at
			204771_s_at
			204772_s_at
			204774_at
			204777_s_at
			204780_s_at
			204781_s_at
			204788_s_at
			204790_at
			204791_at
			204794_at
			204805_s_at
			204806_x_at
			204808_s_at
			204809_at
			204820_s_at
			204821_at
			204831_at
			204837_at
			204839_at
			204847_at
			204852_s_at
			204857_at
			204859_s_at
			204872_at
			204873_at
			204881_s_at
			204890_s_at
			204891_s_at
			204892_x_at
			204897_at
			204900_x_at
			204903_x_at
			204905_s_at
			204912_at
			204917_s_at
			204918_s_at
			204923_at
			204949_at
			204950_at
			204951_at
			204957_at
			204960_at
			204972_at
			204976_s_at
			204977_at
			204992_s_at
			204994_at
			205000_at
			205005_s_at
			205006_s_at
			205013_s_at
			205022_s_at
			205026_at
			205036_at
			205038_at
			205039_s_at
			205042_at
			205047_s_at
			205055_at
			205061_s_at
			205062_x_at
			205063_at
			205070_at
			205078_at
			205081_at
			205087_at
			205091_x_at
			205105_at
			205133_s_at
			205135_s_at
			205139_s_at
			205171_at
			205173_x_at
			205176_s_at
			205189_s_at
			205191_at
			205197_s_at
			205202_at
			205213_at
			205214_at
			205238_at
			205239_at
			205250_s_at
			205251_at
			205255_x_at
			205256_at
			205263_at
			205269_at
			205270_s_at
			205277_at
			205281_s_at
			205282_at
			205285_s_at
			205288_at
			205291_at
			205292_s_at
			205310_at
			205324_s_at
			205329_s_at
			205335_s_at
			205353_s_at
			205357_s_at
			205361_s_at
			205376_at
			205408_at
			205411_at
			205412_at
			205419_at
			205434_s_at
			205446_s_at
			205452_at
			205456_at
			205474_at
			205480_s_at
			205483_s_at
			205488_at
			205510_s_at
			205518_s_at
			205526_s_at
			205545_x_at
			205546_s_at
			205548_s_at
			205550_s_at
			205566_at
			205570_at
			205571_at
			205583_s_at
			205590_at
			205596_s_at
			205644_s_at
			205661_s_at
			205664_at
			205668_at
			205681_at
			205682_x_at
			205684_s_at
			205690_s_at
			205711_x_at
			205718_at
			205739_x_at
			205740_s_at
			205745_x_at
			205748_s_at
			205756_s_at
			205763_s_at
			205771_s_at
			205788_s_at
			205790_at
			205798_at
			205804_s_at
			205811_at
			205812_s_at
			205831_at
			205849_s_at
			205873_at
			205882_x_at
			205884_at
			205885_s_at
			205887_x_at
			205895_s_at
			205898_at
			205917_at
			205930_at
			205953_at
			205961_s_at
			205967_at
			205981_s_at
			205988_at
			206015_s_at
			206016_at
			206036_s_at
			206042_x_at
			206050_s_at
			206052_s_at
			206053_at
			206055_s_at
			206059_at
			206060_s_at
			206061_s_at
			206066_s_at
			206087_x_at
			206095_s_at
			206099_at
			206113_s_at
			206118_at
			206133_at
			206150_at
			206158_s_at
			206174_s_at
			206194_at
			206200_s_at
			206240_s_at
			206245_s_at
			206247_at
			206257_at
			206279_at
			206296_x_at
			206302_s_at
			206308_at
			206323_x_at
			206332_s_at
			206337_at
			206342_x_at
			206472_s_at
			206491_s_at
			206542_s_at
			206544_x_at
			206545_at
			206555_s_at
[truncated: 3,317 more rows]
