# Supplementary material for: Preservation affinity in consensus modules among stages of HIV-1 progression
Source: BMC Bioinformatics. 2017 Mar 20;18:181. doi: 10.1186/s12859-017-1590-3 (PMC5359929; doi:10.1186/s12859-017-1590-3)
Supplement: Additional file 2 — List of genes exclusively expressed in different stages of HIV–1 infection. (XLSX 21.1 kb) [file 12859_2017_1590_MOESM2_ESM.xlsx]

## Sheet: Gene Details
List of genes Exclusively Expressed in different stages of HIV-1 infection
List of Genes Exclusively Expressed in Acute Stage [601]	List of Genes Exclusively Expressed in Chronic Stage [98]	List of Genes Exclusively Expressed in Non Progressor Stage [289]
'AAMDC'	'ABCC10'	'A1CF'
'AAR2'	'APOBEC3F'	'ABCC5'
'ABAT'	'ARHGDIA'	'ACP6'
'ABCA5'	'ARID1A'	'ADAM17'
'ABCD2'	'ARPC5L'	'ADGRL1'
'ABCG1'	'BRD9'	'AGAP2'
'ABHD2'	'CASP3'	'AGFG2'
'ACLY'	'CCDC92'	'AKAP9'
'ACOT13'	'CDK12'	'ALAD'
'ACOX1'	'CDK7'	'APOO'
'ACP2'	'CDV3'	'APP'
'ACP5'	'CLPP'	'APPL1'
'ACTA2'	'CREM'	'ARHGAP5'
'ACTR5'	'CXCL8'	'ARL17B'
'ACYP1'	'Ceacam6'	'ARL4A'
'ADAM10'	'DCTN1'	'ARRB2'
'ADD1'	'DEFA1'	'ATG101'
'AFG3L2'	'DMWD'	'BAMBI'
'AGA'	'DOLPP1'	'BBOF1'
'AGFG1'	'ECE1'	'BRPF1'
'AGPAT1'	'EXOSC10'	'C1ORF109'
'AHCTF1'	'FAM53B'	'CACNA1A'
'AHSA2'	'FCHSD2'	'CAD'
'AIMP2'	'FLJ10038'	'CBWD2'
'AK2'	'GABRR1'	'CCDC22'
'ALAS1'	'GCFC2'	'CCDC86'
'ALDH18A1'	'GLA'	'CCDC88C'
'ALG13'	'GZMB'	'CCNB1IP1'
'ALKBH1'	'HLA-DRB1'	'CCT5'
'AMPD3'	'HMBS'	'CD46'
'AP3B1'	'IFI27'	'CDC16'
'AP5S1'	'IFI44L'	'CDKN1A'
'APOBEC3B'	'IL15'	'CENPB'
'ARAP1'	'INPP5E'	'CHD8'
'AREL1'	'JMJD6'	'CHMP2B'
'ARFGEF1'	'KDM2A'	'CKAP4'
'ARHGAP17'	'KLF4'	'CLUAP1'
'ARHGAP44'	'KMT2A'	'COL11A2'
'ARHGEF7'	'LAMP2'	'CORO2A'
'ARL6IP4'	'LOC101927562'	'CPD'
'ARPP19'	'LPCAT4'	'CRYL1'
'ATAD2'	'LRRC40'	'CSF2RB'
'ATF5'	'MAD2L1BP'	'CTDSP1'
'ATF6B'	'MAPK9'	'CTSB'
'ATP6V0B'	'MCFD2'	'CXCL5'
'ATP6V1H'	'MCM5'	'CYB561'
'ATP9B'	'MEF2D'	'CYHR1'
'ATRN'	'METTL21B'	'DBP'
'ATRX'	'MIR7110'	'DGKD'
'ATXN1'	'MIR8085'	'DHX30'
'B4GALT5'	'MORC4'	'DMTN'
'BANP'	'MT1HL1'	'DPM2'
'BAX'	'MTMR14'	'DRD2'
'BBS10'	'MYBBP1A'	'DRG1'
'BBS9'	'NAA10'	'DVL3'
'BCKDHB'	'NUP160'	'EIF2S3'
'BID'	'PICALM'	'ENGASE'
'BNIP3'	'PIH1D1'	'ENO2'
'BRCC3'	'PLAGL2'	'EPHB6'
'BRD4'	'PMF1'	'EXPH5'
'C14orf1'	'POU2AF1'	'EXT2'
'C3orf14'	'PPP1R15A'	'F13A1'
'CAND1'	'PRPF4'	'FAM20B'
'CARS'	'PUS3'	'FBXL5'
'CARS2'	'RAB1B'	'FBXO42'
'CASP4'	'RAB33A'	'FECH'
'CASP7'	'RABEP1'	'FHIT'
'CAST'	'RAPGEF2'	'FLI1'
'CCDC47'	'RNF114'	'FMO4'
'CCDC93'	'RNF216'	'FMOD'
'CCNB1'	'RPS10'	'FOXO3'
'CCR2'	'RTEL1'	'GABRR2'
'CD28'	'SEC14L1'	'GANAB'
'CD6'	'SMARCC2'	'GATA2'
'CD80'	'SMC4'	'GBE1'
'CDC27'	'SNRPC'	'GDF9'
'CDC6'	'SORD'	'GGA2'
'CDC73'	'SP100'	'GGCX'
'CDK1'	'SP110'	'GLIPR1'
'CDK11A'	'SPATS2L'	'GLRX5'
'CDK16'	'SRR'	'GLTSCR1L'
'CELSR2'	'ST6GALNAC4'	'GMPR2'
'CENPQ'	'STAT5A'	'GNAS'
'CEP76'	'SYN2'	'GNG11'
'CFLAR'	'TBC1D2B'	'GSTM1'
'CHD3'	'TCEB3'	'GTF2F2'
'CHD4'	'TLK1'	'GUCY1B3'
'CHEK1'	'TOE1'	'H6PD'
'CISD1'	'TRIL'	'HAGH'
'CLASP2'	'TWF1'	'HCFC1'
'CLCC1'	'USP32'	'HDAC4'
'CLDN10'	'VPS37B'	'HDAC6'
'CLPTM1'	'WASL'	'HNRNPUL1'
'CLUH'	'ZEB2'	'HRAS'
'CNPPD1'	'ZNF140'	'HSDL2'
'CNPY2'	'hdgfrp3'	'HSPA9'
'COPG1'	'lamp3'	'IKBKE'
'COX10'	'whsc1l1'	'INSIG2'
'CPSF7'		'IPO5'
'CPT1B'		'IQCB1'
'CRK'		'IST1'
'CRTAM'		'ITGA2B'
'CSAD'		'ITGA5'
'CSE1L'		'ITGB2'
'CSTF2T'		'ITGB3'
'CSTF3'		'JRKL'
'CTC-338M12.4'		'KAT6A'
'CTPS1'		'KDELR2'
'CUL2'		'KDM6B'
'CYAT1'		'KIAA0040'
'CYB5A'		'KLF7'
'CYLC1'		'KLHDC3'
'CYTH4'		'KPNA4'
'DAPK3'		'LEPR'
'DBT'		'LOC100507387'
'DCAF17'		'LOC100507577'
'DCTN2'		'LOC100996724'
'DDRGK1'		'LOC101060399'
'DDX52'		'LOC101928143'
'DESI1'		'LPIN1'
'DHDDS'		'LRIG1'
'DHX16'		'LTBP3'
'DIEXF'		'LUZP1'
'DLGAP4'		'LY9'
'DLGAP5'		'LYRM4'
'DNAJB4'		'LZTR1'
'DNAJB5'		'MAN1C1'
'DNAJC10'		'MAN2A2'
'DOK1'		'MANF'
'DPY19L4'		'MAP3K7CL'
'DTX2P1-UPK3BP1-PMS2P11'		'MAP3K8'
'DUSP6'		'MAP4K1'
'DUSP7'		'MCCC2'
'Dleu2'		'MCRS1'
'E2F3'		'MED13L'
'ECT2'		'METAP2'
'EFL1'		'MGST3'
'EHBP1'		'MIA3'
'EI24'		'MINK1'
'EIF3B'		'MIOS'
'EIF3M'		'MIR4271'
'ELOVL6'		'MMRN1'
'ENPP4'		'MRPL12'
'EOGT'		'MRPL18'
'EPB41'		'MRPL34'
'ERAP1'		'MSANTD2'
'ERGIC2'		'MSRA'
'ETAA1'		'MTERF4'
'ETNK1'		'MTM1'
'ETS1'		'MYO5C'
'EZH2'		'N4BP3'
'FA2H'		'NAAA'
'FAAP100'		'NAP1L3'
'FAM131A'		'NAT9'
'FAM134A'		'NBEA'
'FAM13A'		'NBR1'
'FAM21C'		'NCOA1'
'FAM69A'		'NCOR1'
'FANCI'		'NDUFS6'
'FANCL'		'NET1'
'FARS2'		'NF2'
'FBXL4'		'NFATC3'
'FBXO41'		'NFX1'
'FBXO5'		'NFYB'
'FBXW7'		'NKTR'
'FEM1B'		'NOL12'
'FEN1'		'NOP2'
'FGFR1'		'NPIPA5'
'FH'		'NR3C2'
'FIBP'		'NRGN'
'FOXK2'		'NSUN5P1'
'FPGT'		'NUP210'
'FRYL'		'OGG1'
'FTSJ3'		'PCBP2'
'FXYD6-FXYD2'		'PCNT'
'GALT'		'PCSK5'
'GART'		'PDCL'
'GATAD1'		'PEX1'
'GCHFR'		'PF4'
'GDE1'		'PF4V1'
'GGH'		'PHF3'
'GGPS1'		'PLCG2'
'GLB1'		'PLEKHB1'
'GLT8D1'		'PLXDC1'
'GMEB2'		'PMS2P3'
'GMPPA'		'PPBP'
'GOLGA8A'		'PPP2R1A'
'GOLT1B'		'PRKAR2B'
'GOSR2'		'PRKCI'
'GPATCH3'		'PRMT2'
'GPR89B'		'PROSC'
'GPSM3'		'PTCH1'
'GPX7'		'PTGS1'
'GRK2'		'PTPRA'
'GRM6'		'PYGL'
'GTDC1'		'RAB11FIP3'
'GTSE1'		'RAB5C'
'GUK1'		'RALBP1'
'GUSBP11'		'RBBP5'
'GYS1'		'RBM15B'
'HBB'		'RBM48'
'HDDC2'		'RDX'
'HEATR1'		'RECK'
'HEATR3'		'RGP1'
'HELZ'		'RNF144A'
'HERC5'		'RPL37A'
'HEXIM1'		'RPS6KC1'
'HFE'		'RSAD1'
'HIP1R'		'RYBP'
'HIVEP2'		'SCAMP1'
'HLA-DQB1'		'SDPR'
'HMGCR'		'SENP7'
'HMGXB3'		'SETD6'
'HMGXB4'		'SF3A2'
'HPCAL4'		'SKAP2'
'HPS1'		'SLC11A2'
'HSD17B8'		'SLC16A7'
'IDE'		'SLC25A16'
'IDH3A'		'SLC35D2'
'IER3IP1'		'SLC35E1'
'IFNAR2'		'SLC3A1'
'IFT52'		'SLF2'
'IGF2R'		'SMARCA1'
'IGLL3P'		'SNAPC1'
'ING1'		'SNORD54'
'INPP5B'		'SNX1'
'INTS1'		'SNX10'
'INTS3'		'SNX6'
'IPPK'		'SOCS2'
'ISG20L2'		'SOCS3'
'ITCH'		'SOCS5'
'Iglc1'		'SON'
'JCHAIN'		'SOX4'
'KCNB1'		'SPN'
'KDM6A'		'SPON1'
'KIAA0141'		'SSBP2'
'KIAA0368'		'ST3GAL1'
'KIAA0930'		'STK10'
'KIF18B'		'SUPT7L'
'KIF2C'		'SYNRG'
'KLC1'		'TACC1'
'KLHDC10'		'TAL1'
'KLHDC4'		'TCEAL4'
'KLHL20'		'TFPT'
'KPNA1'		'THOC5'
'LAPTM4B'		'TIMM10B'
'LARP4'		'TLN1'
'LDB1'		'TM9SF1'
'LIMK2'		'TMED2'
'LINS1'		'TMOD3'
'LOC100129518'		'TNK2'
'LOC101930112'		'TNPO2'
'LOC441155'		'TOP1'
'LXN'		'TOR1AIP1'
'LY6E'		'TRAF3'
'LYPLA2'		'TRAPPC9'
'LYST'		'TRAV8-3'
'MADD'		'TRIM27'
'MAN1A1'		'TTN'
'MAN1A2'		'ULK2'
'MAN1B1'		'UPF3B'
'MAN2B1'		'USP20'
'MAP1S'		'VAMP3'
'MAP2K4'		'VGLL4'
'MAPKAPK3'		'WBP2'
'MAVS'		'WDR48'
'MED12'		'WWP2'
'MED14'		'ZBTB14'
'MED6'		'ZCCHC4'
'MED8'		'ZMYM4'
'METTL13'		'ZNF204P'
'METTL22'		'ZNF329'
'MFAP5'		'ZNF395'
'MFN1'		'ZNF571'
'MFNG'		'ZNF592'
'MINA'		'ZNF606'
'MINPP1'		'ZNF84'
'MIR15A'		'ZSCAN12'
'MIR4691'		'abca2'
'MIR664B'		'ankrd55'
'MIR6733'		'c5orf30'
'MIR6831'		'cmc4'
'MIR8071-1'		'lrch4'
'MORC2'		'parp2'
'MOSPD2'		'polr3g'
'MPHOSPH9'		'slc2a14'
'MR1'		'snca'
'MRGBP'		'svil'
'MRPL39'		'tfcp2'
'MRPL46'
'MRPL57'
'MRPS18B'
'MRPS28'
'MRPS33'
'MT1E'
'MTAP'
'MTF2'
'MTMR3'
'MTUS1'
'MUTYH'
'MVK'
'MYL4'
'MYL6B'
'MYO15A'
'MZF1'
'Mir6516'
'NAA40'
'NADK'
'NAPG'
'NASP'
'NBAS'
'NCAPD3'
'NCK1'
'NCKAP1L'
'NCOA3'
'NDC1'
'NDUFA8'
'NDUFB8'
'NEIL3'
'NFYA'
'NINL'
'NME6'
'NOL7'
'NPC1'
'NPEPPS'
'NSDHL'
'NUCB1'
'OGFR'
'OLR1'
'OPA1'
'OR1D2'
'ORAI3'
'ORC3'
'ORC5'
'ORC6'
'P2RX4'
'PACS2'
'PAFAH2'
'PARM1'
'PBK'
'PCM1'
'PCMT1'
'PCNX1'
'PCNX4'
'PEX7'
'PFKL'
'PGF'
'PGLYRP4'
'PHF20'
'PHF20L1'
'PI4KB'
'PIAS2'
'PIAS4'
'PIGF'
'PIGG'
'PIGV'
'PIK3CD'
'PLAGL1'
'PLEKHM1'
'PLPP1'
'POLB'
'POLR1B'
'POLR1C'
'POLR3C'
'POP4'
'PPAT'
'PPIE'
'PPP1R8'
'PRDM10'
'PREP'
'PREPL'
'PRKAR2A'
'PROSER1'
'PRRX1'
'PRUNE1'
'PSMB5'
'PSMD12'
'PSMD13'
'PSTPIP1'
'PTCRA'
'PTER'
'PTPA'
'PTPN11'
'PUDP'
'PXMP4'
'RACK1'
'RAD1'
'RAD51AP1'
'RAD9A'
'RAP1GDS1'
'RARB'
'RBBP6'
'RBM12B'
'RBM5'
'RBMX2'
'RC3H1'
'RDH11'
'RECQL'
'REEP4'
'REL'
'RER1'
'RERE'
'RFC2'
'RFC5'
'RFX7'
'RHOT2'
'RLN2'
'RMND5B'
'RNASEH2A'
'RNF10'
'RPARP-AS1'
'RPP40'
'RPS10-NUDT3'
'RPS21'
'RPS6KB2'
'RRM2'
'RTN2'
'RYK'
'SAMM50'
'SART1'
'SCYL3'
'SEC22A'
'SEPHS1'
'SEPT11'
'SEPT7'
'SERPINE2'
'SETX'
'SFTPB'
'SH3GLB2'
'SHANK2'
'SHCBP1'
'SIGMAR1'
'SIRT5'
'SIRT7'
'SIVA1'
'SKP2'
'SLC12A6'
'SLC1A4'
'SLC25A1'
'SLC25A40'
'SLC26A2'
'SLC33A1'
'SLC35A2'
'SLC35A5'
'SLC35F2'
'SLC38A6'
'SLC43A1'
'SLC4A7'
'SLC5A3'
'SLC7A6'
'SMAD3'
'SMARCA4'
'SMARCA5'
'SMURF1'
'SNAPC3'
'SNRPA1'
'SNRPE'
'SNUPN'
'SPAG1'
'SPAG16'
'SPATA5L1'
'SPOCK2'
'SRSF6'
'SSX2IP'
'STAT2'
'STIL'
'STIM1'
'STIP1'
'STMN1'
'STUB1'
'STX12'
'STX2'
'STX4'
'SULT1A1'
'SZT2'
'TAF15'
'TAF9B'
'TANK'
'TAP1'
'TBC1D1'
'TBC1D5'
'TBCE'
'TBP'
'TCAF1'
'TCIRG1'
'TCTA'
'TCTN3'
'TELO2'
'THAP1'
'THEMIS2'
'TIAL1'
'TIMELESS'
'TLE6'
'TLR1'
'TMA16'
'TMED5'
'TMEM165'
'TMEM168'
'TMEM254'
'TMEM265'
'TMEM80'
'TMEM8A'
'TMPRSS15'
'TMSB15A'
'TNFSF12-TNFSF13'
'TNK1'
'TNPO1'
'TOP2A'
'TPGS2'
'TPM4'
'TPP1'
'TRA2B'
'TRAPPC6A'
'TRIB3'
'TRIM24'
'TRIM38'
'TRIM45'
'TRIM62'
'TRIM66'
'TRIM68'
'TRRAP'
'TSPYL5'
'TTC13'
'TTC33'
'TUFT1'
'TULP4'
'TWF2'
'TYMP'
'UBA6'
'UBE3B'
'UGDH'
'UMPS'
'UNC119B'
'UNG'
'UPF1'
'USP9Y'
'VEGFA'
'VLDLR'
'VPS13A'
'VPS54'
'VWA5A'
'WARS'
'WAS'
'WDR12'
'WDR7'
'WDR83OS'
'WDTC1'
'WWOX'
'XPA'
'YARS2'
'YIPF3'
'YIPF6'
'YME1L1'
'ZBED1'
'ZBTB24'
'ZBTB40'
'ZBTB7A'
'ZDHHC18'
'ZDHHC4'
'ZER1'
'ZFP36L1'
'ZNF133'
'ZNF335'
'ZNF33B'
'ZNF500'
'ZNF573'
'ZNF764'
'ZNF783'
'ZNF813'
'ZNF85'
'ZSWIM8'
'ZW10'
'ZWINT'
'ZZEF1'
'ap1g2'
'atg9a'
'bola2'
'btn2a1'
'c10orf76'
'c2orf68'
'celsr3'
'cinp'
'coa1'
'dcaf8'
'dis3'
'dus2'
'ecd'
'gpn3'
'igkc'
'il11ra'
'kras'
'lcmt2'
'map4k4'
'mettl2a'
'pcsk7'
'pop7'
'rab11fip5'
'rnf126'
'rubcn'
'sall2'
'trak1'
