# Supplementary material for: Preservation affinity in consensus modules among stages of HIV-1 progression
Source: BMC Bioinformatics. 2017 Mar 20;18:181. doi: 10.1186/s12859-017-1590-3 (PMC5359929; doi:10.1186/s12859-017-1590-3)
Supplement: Additional file 5 — List of acute stage genes involved in category-1 (acute–chronic stage Pair) consensus module formation. (XLSX 23.0 kb) [file 12859_2017_1590_MOESM5_ESM.xlsx]

## Sheet: Acute_Cat1
			List of Acute Stage Genes involved in Category 1 ( Acute-Chronic Stage Pair) Consensus Module Formation
black (78)	blue (178)	brown (112)	cyan (42)	green (91)	greenyellow (66)	magenta (68)	pink (67)	purple (60)	red (86)	salmon (47)	tan (48)	turquoise (196)	yellow (89)
'ACTR2'	'ABHD2'	'AIMP2'	'ANXA6'	'ACBD3'	'ADA'	'ADD3'	'ACAT1'	'AHCTF1'	'ACTB'	'ADSS'	'AGMAT'	'ACTR2'	'ACSL6'
'ADPGK'	'ABLIM1'	'ARPC1B'	'AP2S1'	'ACLY'	'AP2S1'	'AREG'	'ACSL3'	'ALDOA'	'AHCYL1'	'ANKRD46'	'AHCYL2'	'AIM1'	'ALMS1'
'ARAP2'	'ACTL6A'	'ATF1'	'ATP6V0B'	'ACSL3'	'APOBEC3B'	'ATP2B1'	'ACTB'	'ARF4'	'ATP8B1'	'ARHGAP19'	'APC'	'AIMP1'	'AQP3'
'ARMC2-AS1'	'ACTR3'	'ATMIN'	'BAX'	'ADAM10'	'APOBEC3C'	'BRD1'	'AKTIP'	'ATXN10'	'B2M'	'BTF3'	'BANF1'	'AKAP11'	'ARF3'
'ATP2B1'	'ADAM17'	ATP5O'	'BIN2'	'ADD3'	'ARID5B'	'C12ORF29'	'ATM'	'AUH'	'B4GALT1'	'CCT2'	'BMPR1A'	'ALG13'	'ARPC2'
'ATP6V1G2-DDX39B'	'ADAM21'	'BAG1'	'BTG1'	'AGPAT1'	'ATP6V0D1'	'CASK'	'CAPN15'	'CCT4'	'BIRC2'	'CETN3'	'CASP7'	'AMD1'	'ATP5C1'
'C11orf98'	'ADCY7'	'BANP'	'BUD31'	'AKAP13'	'CAPN3'	'CDC14A'	'CCT6A'	'CLASP2'	'C1QBP'	'CHMP5'	'CLPTM1'	'AMMECR1'	'B4GALT3'
'CBLB'	'AKAP2'	'BAX'	'DDX17'	'ASH1L'	'CCL5'	'CDC20'	'CPSF6'	'CLTC'	'CACYBP'	'CLTA'	'CYLD'	'ANKRD17'	'BEX4'
'CD44'	'ANP32E'	'BAZ1A'	'DIMT1'	'ATP2A3'	'CCNT2'	'CEP170P1'	'DAZAP2'	'CTPS1'	'CD52'	'CTSS'	'DCUN1D4'	'APC'	'BNIP3L'
'CYLD'	'ANPEP'	'C14orf1'	'EEF1A1'	'BBIP1'	'CCR7'	'CHEK1'	'DUSP10'	'CYBA'	'CFL1'	'Cox5b'	'DEXI'	'APOBEC3G'	'CASP6'
'DSTN'	'ARHGAP45'	'CD164'	'EIF3B'	'CALM1'	'CD59'	'CNTRL'	'HEATR1'	'Cox5b'	'CYCS'	'DCXR'	'ERCC6'	'APTX'	'CAT'
'E2F1'	'ARPP19'	'CENPU'	'EIF3E'	'CBFB'	'CD63'	'CTSC'	'HLA-C'	'DPYSL2'	'Cox4I1'	'EIF3G'	'F8'	'ARHGEF18'	'CCDC47'
'EXTL2'	'ATMIN'	'CEP290'	'EML4'	'CCNI'	'CD74'	'CXCR4'	'HNRNPA1'	'FIBP'	'DAZAP2'	'FBLN1'	'FAM13A'	'ARHGEF2'	'CD28'
'FLT3LG'	'ATR'	'CFLAR'	'FLII'	'CISD1'	'CLIC1'	'DHX15'	'HSPA8'	'GAPDH'	'DHFR'	'FPGT'	'IGF2R'	'ARPC2'	'CD44'
'FTH1P5'	'BTF3'	'CHMP2A'	'FNTA'	'CRLF3'	'CLN5'	'DPH5'	'LAPTM5'	'GZMK'	'DNAJA1'	'GAL'	'INPP4B'	'ATP1B1'	'CD59'
'FYB'	'BTG1'	'COPS3'	'FOXJ3'	'CSNK2A1'	'CUX1'	'DUSP6'	'LDHB'	'HLA-DRB1'	'EEF1A1'	'GSK3B'	'ITGB3BP'	'ATP5B'	'CDK2'
'GATA3'	'C6orf48'	'DDOST'	'FUBP1'	'DHX16'	'CX3CR1'	'EIF2AK1'	'LOC101060363'	'HOPX'	'EEF1D'	'HERC2P2'	'ITM2B'	'ATP5F1'	'CLEC2D'
'GCH1'	'CAPZA1'	'DLST'	'ITGAL'	'DPYD'	'DCTN2'	'ELF4'	'MED12'	'HSP90AA1'	'EIF5B'	'HMGXB3'	'LDLRAD4'	'ATP6V1B2'	'DCAF11'
'GRK6'	'CCNI'	'EFR3A'	'LMNB1'	'DUSP11'	'DDX18'	'FAM111A'	'METTL9'	'HTATIP2'	'FKBP1A'	'HNRNPD'	'MYL12A'	'ATP8B2'	'DGKA'
'HERC2'	'CCSER2'	'EIF3M'	'LOC101060386'	'EBAG9'	'DESI2'	'FANCI'	'MIR4691'	'LIMK2'	'GNS'	'HSP90B1'	'NFATC3'	'BCL2'	'DHX9'
'HIF1AN'	'CD44'	'EML2'	'LOC101929240'	'EHBP1'	'DYNLL1'	'GUK1'	'NBAS'	'LOC102724364'	'HDAC2'	'HUWE1'	'NUDT21'	'BID'	'DIABLO'
'HPCAL1'	'CD80'	'ETFA'	'LRRC8D'	'FA2H'	'EFHD2'	'HIVEP2'	'NOLC1'	'LY75'	'HLA-B'	'KDM5B'	'PDHB'	'BNIP3'	'DSTYK'
'HSD17B7'	'CDC27'	'FAM96B'	'MTUS1'	'FAAP100'	'FAM131A'	'HLA-DPA1'	'PPIA'	'MIR6758'	'HLA-F'	'LOC100506639'	'PIK3R1'	'BRD1'	'DUSP10'
'HSPB11'	'CDC73'	'FKSG49'	'Mir3064'	'FKBP11'	'FOXJ2'	'IPCEF1'	'PPP2R5E'	'MT1X'	'HMCES'	'LOC102724200'	'PPM1A'	'CASP1'	'DUT'
'IFI16'	'CLASP2'	'FLNA'	'NR3C1'	'FLNA'	'FYN'	'ITGB1'	'PRCC'	'NAA40'	'HNRNPD'	'MEX3C'	'PPP1CC'	'CCDC53'	'Dleu2'
'INSIG1'	'COX7C'	'GALNT7'	'NUDC'	'FMNL1'	'GMPS'	'JADE1'	'PRKACB'	'NUP160'	'IFITM2'	'MIR6890'	'PSMC3'	'CCDC69'	'E2F3'
'KIAA0101'	'CPT1B'	'GIMAP1-GIMAP5'	'PDIA6'	'FXR1'	'GPR183'	'KAT2A'	'PRKDC'	'PDIA3'	'IKZF1'	'MRPS18B'	'PSMD4'	'CCL5'	'EDEM1'
'KLF6'	'CREB1'	'GIMAP6'	'PHKB'	'GPKOW'	'HLA-DMB'	'KIAA1324'	'PRPF4B'	'PIAS1'	'IL10RB'	'MVK'	'RCOR3'	'CD2'	'EIF3A'
'LASP1'	'CSE1L'	'GORASP2'	'PIK3C2A'	'H2AFZ'	'HSPB11'	'LCP1'	'RAB28'	'PPP3CA'	'KIAA0922'	'PANK3'	'SMAD2'	'CD28'	'ENPP4'
'LOC101060521'	'CTBP1'	'GTF2A2'	'PIK3R1'	'HECA'	'KIF18B'	'LEF1'	'RAB2A'	'PRDX1'	'KLF12'	'PDCD6IP'	'SMAD4'	'CD46'	'FBXO5'
'LOC101928361'	'CUL1'	'HFE'	'RAP1A'	'HLA-DPA1'	'KIF2C'	'LRRC37A2'	'RPL12'	'PRDX6'	'KPNA2'	'POLR2L'	'STIP1'	'CD84'	'FH'
'LSM1'	'CXXC1'	'HMGB1'	'SF3B1'	'HNRNPA1L2'	'LINS1'	'LTB'	'RPL24'	'PRKX'	'KPNA6'	'RAB11FIP2'	'SUCLG2'	'CDC16'	'GADD45A'
'LTA4H'	'CYP2C9'	'IDS'	'SFPQ'	'HNRNPH1'	'LYST'	'MYO1F'	'RPL27'	'PRPF4B'	'LAMTOR2'	'RAP2B'	'SYT11'	'CDC6'	'GCLM'
'MIR4738'	'DAP3'	'INTS12'	'SLC25A36'	'HNRNPH3'	'MAL'	'NAP1L1'	'RPL30'	'PSMA6'	'LOC101060363'	'RPN2'	'TAF9B'	'CEP135'	'GLRX'
'MIR6883'	'DDIT4'	'ITM2A'	'SLC33A1'	'HNRNPK'	'MDFIC'	'NARS'	'RPL32'	'PSMB1'	'LOC101929087'	'RTN4'	'TGOLN2'	'CEP68'	'GNB5'
'MYDGF'	'DDX60'	'ITPR2'	'SP3'	'ITM2A'	'MTCH1'	'NBPF1'	'RPL35'	'PSMB3'	'MAX'	'SF3B1'	'TKT'	'CIRBP'	'HADH'
'NAP1L1'	'DICER1'	'JCHAIN'	'TMSB4X'	'LIMD2'	'Mt1f'	'NDUFA8'	'RPL36A-HNRNPH2'	'PSMB6'	'MED27'	'SLC4A7'	'TMEM168'	'CITED2'	'HNRNPA0'
'NCOA3'	'DNAJA1'	'KDM6B'	'TPI1'	'LOC101927673'	'NELFCD'	'NUP107'	'RPL39'	'RASA4B'	'MIR1248'	'SP100'	'TNFAIP8'	'CLEC2B'	'HNRNPA3P1'
'NFYA'	'EED'	'LAMTOR5'	'TRANK1'	'LSM8'	'PRKCA'	'PGRMC2'	'RPL9'	'RBL2'	'MIR3654'	'TPR'	'TUBGCP3'	'COL9A2'	'IL2RB'
'P4HTM'	'EEF1D'	'LCK'	'U2SURP'	'MAP4K1'	'PRR5'	'PLCL1'	'RPS10'	'RCBTB1'	'MIR6805'	'UGDH'	'UAP1'	'COPS8'	'IPO7'
'PAK2'	'ELAVL1'	'LGALS1'	'UBR5'	'MCUR1'	'PSMB9'	'PRF1'	'RPS28'	'REXO2'	'MMADHC'	'WARS'	'UBE2L3'	'CROCCP2'	'IRS2'
'PBK'	'ELOVL6'	'LOC101929087'	'ZNF93'	'MIR4745'	'PTER'	'RAB11FIP1'	'RPS3A'	'RNASEH2A'	'NACA'	'WNT6'	'VCL'	'CSK'	'IVNS1ABP'
'PDE4B'	'EP300'	'MED7'		'MIR6125'	'PTPN7'	'RABGAP1'	'RPS4X'	'SET'	'NDUFB1'	'YIPF4'	'VCP'	'Cyp1a2'	'KDM5D'
'PHC1'	'ERGIC3'	'MGAT4A'		'MIR7703'	'RAPGEF6'	'RARRES3'	'RPS6'	'SF3A1'	'NMI'	'ZNF226'	'YWHAQ'	'DBI'	'Klrb1'
'PHF21A'	'ERP29'	'MIEF1'		'MORF4L2'	'RBM15'	'RBM12B'	'RPS6KA1'	'SIRT1'	'NMT1'	'ZNF468'	'ZBED5'	'DDX23'	'LEF1'
'PIK3CA'	'ESD'	'MRPS18B'		'MRPS12'	'RGPD4'	'RRM2'	'RPS7'	'SLC7A6'	'NNT'	'nomo1'	'ZBTB20'	'DDX6'	'LOC101060181'
'PIK3R1'	'FAM49B'	'MTDH'		'NAPG'	'RUNX3'	'SEPT6'	'SAP130'	'SMARCA2'	'PDE4D'	'vkorc1'	'atf2'	'DNAJC10'	'MED20'
'PPP3CA'	'FAU'	'NDUFS1'		'NCOA1'	'SBF1'	'SH2D2A'	'SARAF'	'SNRPA1'	'PROSER1'		'pop7'	'DNAJC8'	'MGAT5'
'PRDX3'	'FOXK2'	'NME1'		'NDUFA10'	'SEC62'	'SLC25A24'	'SLC9A6'	'SUCLG2'	'PRPF4B'			'DUSP2'	'MINA'
'PSME1'	'FTL'	'NOP10'		'NDUFS7'	'SEH1L'	'SMURF1'	'SNF8'	'TBC1D15'	'PSMD12'			'DUSP7'	'MOAP1'
'RAB27A'	'FUS'	'NUDC'		'NINL'	'SERPINE2'	'SNRNP40'	'SNORD139'	'TGFBR3'	'PSPC1'			'DYRK2'	'MRPS33'
'RBBP4'	'GADD45B'	'NUP50'		'NT5C2'	'SKAP1'	'SNRPD1'	'SNORD16'	'TKT'	'RFX5'			'EDEM3'	'MT1E'
'REEP5'	'GOLPH3'	'NUP85'		'PHB2'	'SLAMF1'	'SSBP1'	'SNORD36B'	'TOMM22'	'RPL14'			'EIF1AX'	'NFKB2'
'RERE'	'GPS2'	'NUP88'		'PLPP1'	'SNORA29'	'STAT5B'	'SNORD58C'	'TOP2B'	'RPL18'			'EIF2S1'	'NRIP1'
'RFC5'	'GPX1'	'OGFOD1'		'PPP3CB'	'SOCS2'	'TAP1'	'Snord42a'	'TWF2'	'RPL3'			'ELK3'	'PCBP2'
'RGCC'	'GTF2H1'	'OGT'		'PREPL'	'STAT4'	'TARP'	'Snord68'	'USP3'	'RPL37'			'EVI2B'	'PDGFD'
'SEL1L'	'GYS1'	'OLA1'		'PRUNE1'	'STK17A'	'TBC1D4'	'TMED10'	'USP32P2'	'RPL38'			'EXOC1'	'PDLIM1'
'SEPT11'	'H2AFX'	'P3H1'		'PSMD4'	'TIA1'	'TNKS'	'TMSB10'	'laptm4a'	'RPL6'			'FBXL14'	'PECAM1'
'SGK1'	'HAUS5'	'PARK7'		'PTGR2'	'TMEM97'	'TRADD'	'TNFAIP3'	'sec24a'	'RPLP0'			'FBXO3'	'PMS2P1'
'SIK1'	'HAX1'	'PDS5A'		'RAB11A'	'TUBB'	'TRAK2'	'TOR1B'	'zbtb18'	'RPLP2'			'FYN'	'PNMA1'
'SKP1'	'HIF1A'	'PELO'		'RASGRP1'	'USP11'	'UBE2L3'	'TPT1'		'RPS12'			'GAPVD1'	'POLR2E'
'SLC25A36'	'HLA-E'	'PGLYRP4'		'RPA1'	'pitpna'	'ZNF43'	'bbx'		'RPS17'			'GDE1'	'PPP1R2'
'SLC2A1'	'HLA-G'	'PLEKHF2'		'RPN1'	'ppp1cb'	'ZNF611'	'btg3'		'RPS19'			'GGH'	'PRKCI'
'SMC4'	'HLA-J'	'PLEKHM1'		'RSRP1'	'slc39a8'	'c14orf166'	'hps5'		'RPS3A'			'GIMAP4'	'PUM2'
'SMIM10L1'	'HNRNPD'	'PMS2P3'		'SETD1B'	'syne3'	'hla-dra'	'ifitm1'		'RPS4X'			'GOLGA8A'	'RAB27A'
'SOD1'	'HNRNPH1'	'POLR2E'		'SF3B1'	'taf7'	'lpar6'	'rps15a'		'RPS6'			'GPATCH8'	'RABL2B'
'STAU2'	'HNRNPR'	'PSMD13'		'SIVA1'		'pik3cb'	'spop'		'SNORD139'			'GSTA1'	'RAP1B'
'STK17B'	'ICAM3'	'PUF60'		'SLC25A16'		'slc35e2b'			'SNRK'			'GTDC1'	'RCBTB2'
'STMN1'	'KARS'	'RAB35'		'SLC35A3'					'SNW1'			'GZMA'	'RHOH'
'TRIM44'	'KRBOX4'	'RABGAP1L'		'SNRPA'					'SP140'			'HDAC1'	'SEPT6'
'VAMP3'	'LAMP1'	'RAN'		'SNRPF'					'Snora68'			'HLA-DPB1'	'SESN1'
'VDAC3'	'LOC100996517'	'RBM39'		'STAT1'					'Snord68'			'HLA-DQB1'	'SHCBP1'
'VPS4B'	'MAFF'	'RECQL'		'STK10'					'TPT1'			'HNRNPH3'	'SLC2A3'
'WIPF1'	'MBIP'	'RETSAT'		'STK24'					'TWF1'			'IDH2'	'SMARCA2'
'YPEL5'	'MDM1'	'RFC4'		'SUCLG2'					'Trbc1'			'IDS'	'SMYD2'
'ZFP36L1'	'MEGF9'	'RPL10A'		'TASP1'					'UBA52'			'IFI35'	'SOCS5'
'ZNF136'	'MFAP1'	'RRM1'		'TBC1D1'					'UBE2I'			'IL2RG'	'SORL1'
'whsc1'	'MICU2'	'SAP18'		'TNFRSF1B'					'XPA'			'IPO7'	'SQLE'
	'MIR1282'	'SCAMP3'		'TNIK'					'ZMYND11'			'IRS2'	'ST20-MTHFS'
	'MIR4784'	'SDHB'		'TUBB4B'					'ZNF518A'			'IVNS1ABP'	'Snora64'
	'MMD'	'SELENOF'		'UBE2E1'					'hla-a'			'KHSRP'	'Snord21'
	'MMP24-AS1'	'SELL'		'Uqcrc2'					'man2b2'			'KLF9'	'TBL1XR1'
	'NAA40'	'SERP1'		'WDR82'					'oxld1'			'KLHDC4'	'TTC3P1'
	'NBN'	'SET'		'XAF1'					'pomzp3'			'LACTB2'	'UCP2'
	'NDUFAF3'	'SLC4A7'		'XPO6'					'rps23'			'LEPROTL1'	'VBP1'
	'NEK1'	'SMARCA2'		'XRCC5'					'st6gal1'			'LIMS4'	'WAPL'
	'NF1P9'	'SMC3'		'YWHAH'								'LITAF'	'WDR12'
	'NFKBIA'	'SNRPA1'		'ZNF107'								'LOC100996792'	'WSB1'
	'NME2'	'SRGN'		'fam208b'								'LPGAT1'	'ZBTB24'
	'NRF1'	'SRRM1'		'igkc'								'MAGEH1'
	'NUP153'	'STX12'		'iqgap1'								'MAN1A1'
	'OGT'	'STX2'										'MCM2'
	'OSER1'	'SYNCRIP'										'MDH2'
	'PDCD10'	'TMEM260'										'MIR4680'
	'PDP1'	'TNFSF10'										'MLLT3'
	'PDSS1'	'TPM4'										'NFATC1'
	'PGK1'	'TRIM62'										'NKG7'
	'PHGDH'	'TUFM'										'NR3C1'
	'PIK3IP1'	'U2AF2'										'NUTF2'
	'PITPNC1'	'UBE2B'										'OPA1'
	'PLA2G12A'	'UBR5'										'PAICS'
	'PLAGL1'	'Uqcrq'										'PBX3'
	'POLR3C'	'VTI1B'										'PBXIP1'
	'POP5'	'WDR47'										'PCNA'
	'PPIG'	'WNK1'										'PDE3B'
	'PPP1R12A'	'ZNF500'										'PDIA6'
	'PRMT3'	'ZZEF1'										'PFN2'
	'PSMA7'	'brms1'										'PGAM1'
	'PSMB5'	'cox20'										'PIK3IP1'
	'PSMG1'	'jund'										'PIKFYVE'
	'PTENP1'	'march6'										'PKIA'
	'RAB7A'	'rubcn'										'POLR1C'
	'RAD21'											'PPP1CA'
	'RAD23B'											'PPP2R5C'
	'RANBP9'											'PPT1'
	'RB1'											'PRKY'
	'RB1CC1'											'PRPF40A'
	'RBMS1'											'PSMA1'
	'RECQL'											'PSMD8'
	'RGS10'											'PTPN12'
	'RHOBTB3'											'PTPN4'
	'RNH1'											'RAB8A'
	'RPS9'											'RABGAP1L'
	'SAMD9'											'RAC1'
	'SARS'											'RAD17'
	'SEC62'											'RAD51AP1'
	'SEMA4D'											'RALB'
	'SFXN1'											'RANBP6'
	'SLC12A2'											'RAP2A'
	'SLC25A40'											'RBBP4'
	'SLC50A1'											'RBM39'
	'SLIRP'											'RCOR1'
	'SLX1A-SULT1A3'											'RDH11'
	'SNAPC3'											'RER1'
	'SNORD19B'											'RFTN1'
	'SNRPN'											'RGPD4'
	'SP110'											'RHOF'
	'SPAST'											'RPS6KA2'
	'SPECC1L-ADORA2A'											'RPS6KA5'
	'SPTLC1'											'RRAS2'
	'SRPK1'											'RRM2'
	'SRPK2'											'RUNX3'
	'SSR4'											'SAMSN1'
	'STX4'											'SAT1'
	'SUMO4'											'SATB1'
	'TAF15'											'SCYL3'
	'TDG'											'SEC13'
	'TGFBR2'											'SH3BGRL'
	'TIA1'											'SLC25A4'
	'TOMM70'											'SLC33A1'
	'TPM1'											'SMAD4'
	'TRAPPC6A'											'SMCHD1'
	'TRDMT1'											'SNORA29'
	'TRIM37'											'SNRPB'
	'TRMT112'											'SPEN'
	'TTBK2'											'SQRDL'
	'TTF2'											'SRPK2'
	'TXNIP'											'STK17A'
	'U2SURP'											'STX8'
	'USP8'											'Snord45b'
	'VAMP1'											'TAB2'
	'YY1'											'TARS'
	'ZC3HAV1'											'TCAF1'
	'ZKSCAN1'											'TCF7'
	'ZNF148'											'THUMPD1'
	'ZNF266'											'TIGAR'
	'ZNF544'											'TMA16'
	'ZW10'											'TMEM30B'
	'btg3'											'TMEM38B'
	'cklf'											'TP73-AS1'
	'gbp1'											'TPST2'
	'kras'											'TRIM38'
	'magoh'											'TUBB'
	'mthfd2'											'TXNIP'
	'ppfia1'											'TYMS'
	'rtf1'											'UBQLN2'
	'sgpp1'											'UGCG'
	'zrsr2'											'USP46'
												'XBP1'
												'YARS'
												'ZC3H14'
												'ZEB1'
												'ZNF587B'
												'ZNF665'
												'ZNF83'
												'ZSWIM8'
												'cox11'
												'dgcr6'
												'gbp1'
												'il6st'
												'march6'
												'p2ry10'
												'pitpna'
												'rab11fip5'
												'slc35a1'
												'trmt61b'
