# Supplementary material for: Preservation affinity in consensus modules among stages of HIV-1 progression
Source: BMC Bioinformatics. 2017 Mar 20;18:181. doi: 10.1186/s12859-017-1590-3 (PMC5359929; doi:10.1186/s12859-017-1590-3)
Supplement: Additional file 6 — List of chronic stage genes involved in category-1 (acute–chronic stage Pair) consensus module formation. (XLSX 22.0 kb) [file 12859_2017_1590_MOESM6_ESM.xlsx]

## Sheet: Chronic_Cat1
		List of Chronic Stage Genes involved in Category 1 ( Acute-Chronic Stage Pair) Consensus Module Formation
black (79)	blue (175)	brown (108)	cyan (44)	green (93)	greenyellow (58)	magenta (65)	pink (81)	purple (64)	red (87)	salmon (46)	tan (55)	turquoise (173)	yellow (98)
'ACTB'	'ABHD17A'	'ACAP2'	'BLZF1'	'ACTN1'	'ABLIM1'	'ACRV1'	'ACADVL'	'ACAP1'	'ACTB'	'ADAR'	'ACSL6'	'AAGAB'	'ABCG1'
'AGFG1'	'ABR'	'ACTB'	'COX7C'	'AKAP1'	'ADD3'	'ARL4C'	'ACAP1'	'ACAT1'	'AHCYL1'	'ALDOA'	'ACTB'	'ABHD3'	'ACTB'
'ANXA2'	'ADA'	'AHNAK'	'Cox5b'	'ALG13'	'ATRX'	'ATG12'	'ADSS'	'AK6'	'AK2'	'ANP32A'	'BRD1'	'ADD3'	'ADGRE5'
'ARHGDIB'	'AIMP1'	'AMIGO2'	'H2AFX'	'APEX1'	'BAG2'	'CERS2'	'APEH'	'ANXA11'	'ANXA2'	'BAZ1A'	'CCDC92'	'AGTPBP1'	'ALDOA'
'ARMC2-AS1'	'AK6'	'ANPEP'	'HEATR1'	'BIRC3'	'CCL5'	'CPNE1'	'ARAF'	'APAF1'	'AP3D1'	'BCORL1'	'CD58'	'AIDA'	'ATP5O'
'ARPC1B'	'ANXA6'	'AP2B1'	'HLA-C'	'BNIP3'	'CD63'	'CTSK'	'ARHGAP45'	'ARHGAP25'	'APOOL'	'CD40'	'CELF2'	'AKAP11'	'ATP6V0A1'
'ATP5C1'	'AP2S1'	'ARNT'	'LINC00312'	'BTG2'	'CD83'	'DAP3'	'ARPP19'	'CD164'	'ARID5B'	'CD47'	'CLN5'	'AKAP13'	'BIN2'
'CALHM2'	'APMAP'	'ATP1B3'	'LOC101060363'	'C1QBP'	'COPB1'	'DDX50'	'ATF4'	'CHMP1B'	'ARPC4'	'CDC20'	'CNN2'	'APP'	'BTN3A3'
'CAPRIN1'	'APOBEC3C'	'ATP2B4'	'MAP3K11'	'CAPN2'	'CX3CR1'	'DHFR'	'BECN1'	'COPS6'	'BACH1'	'CYP2C9'	'COPS2'	'ARF4'	'BTRC'
'CCNG2'	'APOBEC3G'	'BCCIP'	'MTA1'	'CCR7'	'DHX15'	'DOLPP1'	'CAAP1'	'CYLD'	'CD55'	'FXR1'	'CREBBP'	'ARHGAP4'	'CALM1'
'CD48'	'ARF3'	'BICC1'	'NIP7'	'CCR9'	'DLG1'	'EEF1A1'	'CD247'	'EIF3B'	'CLASP1'	'GALC'	'CSNK2A2'	'ARHGDIA'	'CD99'
'CD52'	'ARGLU1'	'BIN1'	'OPN3'	'CD44'	'EID1'	'EEF1D'	'CDC14B'	'EIF3J'	'COPA'	'GART'	'DHX9'	'ARPC2'	'CHUK'
'CD53'	'ARPC5L'	'BTN3A2'	'PBXIP1'	'CD46'	'EMP3'	'EXOSC9'	'CFLAR'	'GOLPH3'	'Cox6a1'	'HMGN2'	'DNAJC8'	'ATP5D'	'COPS4'
'CKAP4'	'ATM'	'CCNG2'	'PLPPR4'	'CD7'	'FAS'	'F8A2'	'CTDNEP1'	'GSK3B'	'DPM1'	'HNRNPH3'	'DR1'	'ATP5I'	'CUL3'
'CSNK1G1'	'ATP2A3'	'CCT4'	'PRDX3'	'CLIC1'	'GNS'	'FANCC'	'CTSS'	'HNRNPC'	'EIF1AX'	'HUWE1'	'ELAVL1'	'B3GALT4'	'CUL4B'
'DBF4'	'ATP5O'	'CDKN1B'	'PSMD4'	'COIL'	'GYG1'	'FBXW12'	'Cox4I1'	'IKBKE'	'EPS15'	'ILKAP'	'ENO1'	'BAG1'	'DLG1'
'DHRS7'	'ATRX'	'CHORDC1'	'RB1'	'CSNK2A1'	'HLA-E'	'GAL'	'DDOST'	'IRF3'	'EXTL2'	'LOC101060363'	'ERCC5'	'BBIP1'	'DONSON'
'DHX9'	'BACH2'	'DCAF6'	'RHOBTB3'	'CUL4B'	'HLA-F'	'GLIPR1'	'DDX39A'	'KPNB1'	'FKBP11'	'MIR8085'	'FLJ10038'	'BCL2'	'EIF1AX'
'DNAJB6'	'BBIP1'	'DCTN1'	'RPL12'	'CYLD'	'Hist1h2bk'	'GLS'	'EEF2'	'LRP10'	'FLI1'	'MYDGF'	'FUBP1'	'BEX4'	'EIF3CL'
'EIF3CL'	'BCL11B'	'DDX23'	'RPL23A'	'CYTH4'	'ILF3'	'HSP90B1'	'EID1'	'MEST'	'FLNA'	'NDRG1'	'GAPDH'	'BUD31'	'EIF3G'
'EIF3K'	'BIN1'	'DDX3Y'	'RPL29'	'DDX18'	'KLF4'	'HSPA14'	'EIF3A'	'MEX3C'	'G3BP2'	'PASK'	'GCA'	'CAPRIN1'	'EPS15'
'EIF5A'	'BRD4'	'DENND2D'	'RPL30'	'EIF1AX'	'LEPROTL1'	'ICMT'	'EIF3D'	'MIR1292'	'GPR183'	'PHF3'	'HLA-C'	'CCDC69'	'FAS'
'EMD'	'CAP1'	'DIAPH1'	'RPL8'	'EIF3A'	'MIEF1'	'IGHV4-31'	'FAU'	'MIR3654'	'HIST1H1C'	'PHKB'	'HLA-E'	'CD3D'	'GADD45A'
'ERP29'	'CASK'	'DLD'	'RPS10'	'ENOSF1'	'MIR4680'	'ITM2A'	'FBXO21'	'NCOR1'	'HLA-G'	'PIEZO1'	'HNRNPAB'	'CD44'	'GGA1'
'ERP44'	'CCDC85B'	'DNAJB6'	'RPS3A'	'FASTKD5'	'MMP9'	'JAK1'	'GGA3'	'NDRG3'	'HNRNPA0'	'POM121L2'	'HSPA9'	'CD59'	'GPS2'
'FAM96B'	'CCNC'	'DNAJC8'	'RPS7'	'FCHSD2'	'MRPS22'	'KARS'	'GLTSCR2'	'NEAT1'	'HNRNPK'	'PREB'	'INHBC'	'CD7'	'GTPBP4'
'FEM1B'	'CCNT2'	'DYNC1LI1'	'SLC22A14'	'FHL1'	'MYD88'	'KLF12'	'GSTA1'	'NME2'	'HSPB11'	'PRR13'	'ISG20'	'CD84'	'H2AFV'
'GEMIN2'	'CD28'	'EIF3B'	'SLC25A16'	'FOXJ3'	'Mt1f'	'LOC102724093'	'HGS'	'PAQR3'	'HTATSF1'	'RAC1'	'KCNAB2'	'CDC14A'	'INPP5D'
'GYG1'	'CD3E'	'EP300'	'SNORD139'	'FUBP1'	'NFATC1'	'MEA1'	'HLA-J'	'PCGF3'	'IDS'	'RCOR1'	'KDM6B'	'CDC34'	'KIAA1324'
'HADH'	'CD44'	'EPRS'	'SNORD58C'	'FYB'	'NFE2L2'	'MIR1282'	'HMGA1'	'PIH1D1'	'IRS2'	'RPS17'	'KLF9'	'CDC42'	'KLF9'
'HCFC2'	'CD55'	'FCER1G'	'SNRPN'	'FYN'	'NPC2'	'MIR4745'	'HNRNPH3'	'PLEKHF2'	'ITGA6'	'RPS29'	'LRRC37A2'	'CDK4'	'KLHL7'
'HLA-B'	'CD59'	'FH'	'SORD'	'GNAI2'	'OASL'	'MIR7110'	'HNRNPU'	'POLR2G'	'KPNA2'	'RPSAP58'	'MIS12'	'CEP68'	'KPNA4'
'HSF2'	'CD69'	'FTL'	'SRSF2'	'HIF1A'	'OXCT1'	'MX2'	'HSP90AB1'	'PPP2R5D'	'LAPTM5'	'RREB1'	'MLLT3'	'CMAHP'	'LAMTOR5'
'HSP90AA1'	'CDC16'	'GAK'	'STAU1'	'HLA-DQB1'	'PAIP1'	'RAB8A'	'INSIG1'	'PPP3CC'	'LAT'	'SEPT6'	'NDUFB1'	'COTL1'	'LRPPRC'
'IFI35'	'CDK8'	'GLUD2'	'Snord68'	'IL2RB'	'PASK'	'RPL14'	'ITGB1'	'PREPL'	'LOC100287852'	'SFI1'	'NME4'	'CREB1'	'MAP4K1'
'IL2RG'	'COPS2'	'GSTM1'	'TNFAIP3'	'ITGA4'	'PDIA3'	'RPL35'	'ITPKB'	'PTPRC'	'LOC101060363'	'SNRPB'	'NRIP1'	'CUL1'	'MAP7D1'
'LCK'	'COX7B'	'HLA-C'	'TSR3'	'KIAA0922'	'PELI1'	'RPL39'	'LAMP2'	'RALB'	'MAN1A1'	'SRGN'	'ORAI2'	'CUL4B'	'MDH2'
'LDLRAD4'	'CSK'	'HLA-G'	'TTC3P1'	'KLRG1'	'PLCL2'	'RPL9'	'LRIF1'	'RBM34'	'MAP1LC3B'	'STAT1'	'PDE4D'	'CYBA'	'MFNG'
'LOC389906'	'CSNK2B'	'HMGB1'	'ZNF107'	'LDLRAD4'	'PRDX6'	'RPLP0'	'MAPK9'	'RIF1'	'MAPRE1'	'STAT3'	'PPIG'	'DBI'	'MON2'
'MED23'	'CTBP1'	'HSD17B4'	'ZNF211'	'LEF1'	'PSMB6'	'RPLP1'	'MCL1'	'RNF10'	'MIR6743'	'STK17B'	'PPP2CA'	'DENND1C'	'MSN'
'NKTR'	'CTSC'	'HSF2'	'ZNF839'	'LETMD1'	'RAB1A'	'RPS17'	'MEN1'	'RPL29'	'MTDH'	'TLE1'	'PRDX1'	'DGKA'	'MYL12B'
'NMI'	'CYB5B'	'HSPA13'	'c19orf60'	'LOC101060521'	'RAP1GDS1'	'RREB1'	'MIR1244-1'	'SCAP'	'NUP54'	'TLE3'	'PRKACB'	'DICER1'	'NFATC3'
'NOP10'	'DCK'	'IER2'	'c4orf46'	'LOC101928625'	'RNF138'	'RTN3'	'MIR4745'	'SF3B2'	'PARK7'	'Trac'	'RB1CC1'	'DIMT1'	'NREP'
'OAS2'	'DDX18'	'IGFLR1'	'pkmyt1'	'LYST'	'SLC7A6'	'SFXN1'	'NSA2'	'SF3B3'	'PEBP1'	'VTI1B'	'REPIN1'	'DUSP2'	'NXPE3'
'PAK2'	'DIAPH2'	'ISG20L2'		'MAD2L1'	'SNRPN'	'SLC39A6'	'NUS1P3'	'SKAP1'	'PGAM1'	'ZNF614'	'RPN2'	'EIF3J'	'OPTN'
'PGAP2'	'DIMT1'	'KHDRBS1'		'MIA3'	'SOAT1'	'SLC9A6'	'PARP1'	'SLC25A36'	'PGRMC1'	'p2ry10'	'SF1'	'EXOC1'	'PABPC1'
'PSMA6'	'DLG1'	'KMT2A'		'MIR4745'	'SRRT'	'SMC4'	'PBRM1'	'SMARCC1'	'PGRMC2'		'SKP1'	'FAM65B'	'PEX12'
'PSMB1'	'DNAJA2'	'LINC00869'		'MIR6785'	'STK17B'	'SNORD139'	'PITRM1'	'SNRPB2'	'PHC1'		'SLC35A2'	'FBXO21'	'PKM'
'PSMD9'	'DYRK2'	'LOC100996792'		'MT1HL1'	'TBC1D4'	'SNORD54'	'PMS2P9'	'SPAST'	'PPIA'		'SLC38A1'	'GABPB1'	'PNN'
'PTEN'	'EDF1'	'MAN2C1'		'NADK'	'TLE4'	'SNORD58C'	'PPP1R15A'	'SRSF1'	'PPME1'		'THUMPD1'	'GSE1'	'PRKCH'
'RAE1'	'EIF3F'	'MCM5'		'NCOA1'	'TLK1'	'SPRY1'	'RFC5'	'STAT1'	'PSMB2'		'UBE2D2'	'GSTP1'	'PRKRA'
'RBL2'	'EIF3K'	'MLLT11'		'NDFIP1'	'UBASH3A'	'SRD5A1'	'RPL10A'	'Snord55'	'PSMB7'		'UBE2L3'	'GTPBP4'	'PRMT1'
'RPL38'	'EIF4E'	'MLPH'		'NFKB1'	'UBE2D1'	'SRPK1'	'RPL18'	'TUBA1B'	'PSMB8'		'ZMPSTE24'	'GZMM'	'PSMB1'
'RPS17'	'EML3'	'MREG'		'NKG7'	'USP11'	'SSBP1'	'RPL19'	'UBTF'	'PTP4A1'		'atxn7'	'HDAC1'	'PSMD11'
'RPS3'	'EVI2A'	'MRPL57'		'OSER1'	'YARS'	'SSR1'	'RPL24'	'UNC13B'	'PTPN7'		'whsc1l1'	'HEBP2'	'PSPC1'
'S100A6'	'FAM171A1'	'MRS2'		'PAICS'	'rbm12'	'Snora64'	'RPL32'	'WAS'	'RAB35'			'HECA'	'PTBP1'
'SDHAF3'	'FKBP1A'	'MYL6'		'PAK2'	'scaf8'	'Snord42a'	'RPL37'	'ZMYND11'	'RAB7A'			'HINT1'	'PTGR2'
'SDHAP1'	'FKSG49'	'NAGLU'		'PAXBP1'	'tuba4a'	'Snord68'	'RPLP2'	'btn2a1'	'RABGAP1'			'HLA-DMB'	'PTP4A1'
'SETD2'	'FLNA'	'NASP'		'PDE3B'		'TPT1'	'RPS10'	'coro1a'	'RAD23B'			'HLA-DPB1'	'PTPN22'
'SFPQ'	'FNBP1'	'NDUFA6'		'PER2'		'Trbc1'	'RPS27A'	'fam208b'	'RALBP1'			'HLA-DQB1'	'RABAC1'
'SNRPA'	'FRG1CP'	'NUP133'		'PIK3C2A'		'UBE2L3'	'RPS4Y1'	'laptm4a'	'RECQL'			'HPCAL1'	'RAC1'
'SPATS2L'	'GMIP'	'NUP160'		'PKIA'		'VIM'	'RPS6'	'nat1'	'RPL27'			'HSPD1'	'RCBTB1'
'SPTLC2'	'GPRASP1'	'P2RX5-TAX1BP3'		'PLAC8'		'WAPL'	'SLC25A6'	'ppp1cb'	'RPL41'			'IARS'	'RNF115'
'SRRM2'	'GPSM3'	'P4HB'		'PNMA1'		'YWHAB'	'SLX1A-SULT1A3'	'zrsr2'	'RPS4X'			'ICAM2'	'RPLP0'
'SSR1'	'GSTM3'	'PAIP1'		'POLR2K'		'prdm4'	'SNORD61'		'SCAMP3'			'IDH2'	'RRP15'
'Snora64'	'GZMA'	'PDSS1'		'PPP1CA'			'SNRNP70'		'SH2D1A'			'IFNG'	'RTN4'
'TGFB1'	'GZMK'	'PGM1'		'PPP1R2'			'SNRPD2'		'SLA'			'ILF3'	'SERP1'
'TGIF1'	'H3F3A'	'PPP3CA'		'PRF1'			'SNRPG'		'SRSF10'			'IMMT'	'SERTAD3'
'TNFRSF14'	'HLA-DPA1'	'PRKCB'		'PSMA7'			'SPOCK2'		'SSR1'			'IPO7'	'SH2B3'
'TNIP2'	'HNRNPA3P1'	'PSMB3'		'PSMD2'			'SRRM1'		'SSR4'			'IRF1'	'SH3BGRL'
'TOR1A'	'HNRNPD'	'PSMB4'		'RALGDS'			'STAT5B'		'STK10'			'ITGB7'	'SLC50A1'
'TPI1'	'HSD17B11'	'PSME1'		'RAP1B'			'Snora64'		'TCEB2'			'ITK'	'SLC5A3'
'TRIT1'	'HUWE1'	'PTP4A3'		'RASA1'			'Snord21'		'THAP12'			'KDM5B'	'SMCHD1'
'TUBA1C'	'IL32'	'PVRIG'		'RNF4'			'Snord42a'		'TNFAIP8'			'LAMP1'	'SRBD1'
'UBC'	'IPO5'	'PXN'		'SIK1'			'TRAF5'		'TRPV2'			'LCP2'	'STAMBP'
'UBE2B'	'KPNA1'	'RAB29'		'SLC25A36'			'TUBB'		'TUBA1B'			'LIMS4'	'TARDBP'
'ZNF518A'	'KXD1'	'RACGAP1'		'SLC2A3'			'ZBTB43'		'TUBB'			'LIN7C'	'TARP'
'hdgfrp3'	'LEF1'	'RCC1'		'SQSTM1'			'abcc1'		'UQCRC1'			'LITAF'	'TNIK'
'prkd2'	'LGALS1'	'RHOF'		'SRRT'			'c8orf33'		'USP4'			'LRRN3'	'TNIP1'
	'LOC100127972'	'RPS19'		'STAT1'			'kat8'		'VAMP4'			'LSM8'	'TPR'
	'LOC150776'	'SASH3'		'Snhg4'			'lrch4'		'VPS8'			'LY96'	'UBA1'
	'LTB'	'SELENOW'		'TBC1D15'					'ZC3H14'			'MAP4K1'	'UBE2Z'
	'MAPKAPK2'	'SFPQ'		'TCF3'					'ZNF236'			'MBIP'	'UTRN'
	'MBP'	'SH3BGRL'		'TMEM123'					'ZNHIT1'			'MCL1'	'Uqcrb'
	'MCM3'	'SMG1P3'		'TMEM243'					'arfip1'			'MEF2D'	'Uqcrfs1'
	'MIR4691'	'SMN1'		'TNFRSF10B'					'c14orf159'			'MGLL'	'WHAMMP3'
	'MIR6789'	'SNRPD3'		'TPK1'					'hivep1'			'MIR1304'	'XPO6'
	'MIR943'	'SNW1'		'TWF1'								'MIR6125'	'ZAP70'
	'MORC4'	'SP2'		'UBR5'								'MLLT3'	'ZBTB38'
	'MTRR'	'ST20-MTHFS'		'UGCG'								'MORF4L2'	'ZNF24'
	'NAMPT'	'STX8'		'Uqcrq'								'MRPS12'	'ZNF267'
	'NCOA3'	'SUCLG1'		'WNK1'								'NAP1L1'	'atf2'
	'NECAP2'	'Snord68'		'rnf219'								'NCKAP1L'	'c17orf62'
	'NEK1'	'TMED9'										'NCOA1'	'casp8'
	'NELFB'	'TMEM38B'										'NELFCD'	'cdc25b'
	'NRAS'	'TPT1P8'										'NMT2'	'dok2'
	'NRDC'	'TRIM44'										'NUP107'	'ppp1cb'
	'NUDC'	'TTTY15'										'NUP98'	'sgpp1'
	'PDP1'	'TWF1'										'OPA1'
	'PEA15'	'UFD1L'										'PAIP1'
	'PHF3'	'WBP4'										'PANK3'
	'PHTF2'	'YBX1'										'PAPOLA'
	'PIK3IP1'	'c12orf4'										'PDE4A'
	'PIM2'	'fam134b'										'PDIA6'
	'PLAGL2'	'gnai3'										'PDZD8'
	'PPIB'	'rin3'										'PEX3'
	'PPP1R2'	'tomm6'										'PHF1'
	'PPP6C'	'znf91'										'PIM1'
	'PRKD3'											'PIP4K2A'
	'PRNP'											'PRDX2'
	'PRPF4B'											'PREPL'
	'PRR5'											'PRPS2'
	'PSMB10'											'PSIP1'
	'PSMC5'											'PSMA6'
	'PSMD13'											'PTPRA'
	'PTP4A1'											'RAB11A'
	'PUM2'											'RAB27A'
	'QKI'											'RAB2A'
	'R3HDM1'											'RARRES3'
	'RAB27A'											'RGPD4'
	'RAB2A'											'RGS1'
	'RABGAP1L'											'RNH1'
	'RAC2'											'SC5D'
	'RAD17'											'SCAMP1'
	'RFTN1'											'SCARB2'
	'RGS1'											'SEH1L'
	'RHOB'											'SEPT6'
	'RNF11'											'SH3YL1'
	'RPS4X'											'SIAH1'
	'RPS6'											'SLC12A7'
	'RUNX3'											'SLC25A36'
	'SATB1'											'SLC7A1'
	'SDHA'											'SMAD7'
	'SERINC5'											'SMCHD1'
	'SGK1'											'SP110'
	'SHC1'											'SPTBN1'
	'SIPA1'											'SRP9'
	'SIRT2'											'SRSF10'
	'SLC35A3'											'STK24'
	'SMARCA2'											'STK38L'
	'SMCHD1'											'SUB1'
	'SMYD2'											'SUCLG2'
	'SRGN'											'SUPT6H'
	'SRI'											'SYT11'
	'SRSF1'											'Snord45b'
	'SRSF10'											'TAB2'
	'STAT4'											'TBC1D31'
	'STK39'											'TBX21'
	'SUCLG2'											'TCF7'
	'SUPT16H'											'TGFBR3'
	'SYNCRIP'											'TIA1'
	'SYT11'											'TIAM1'
	'TARP'											'TIMM8B'
	'TES'											'TLK1'
	'TIA1'											'TMPO'
	'TMEM43'											'TNPO1'
	'TP73-AS1'											'TRIB2'
	'TRA2B'											'TRIP4'
	'TRIM14'											'TSPYL4'
	'Tug1'											'Tug1'
	'UBE2S'											'UFM1'
	'UBQLN2'											'XBP1'
	'UROS'											'YBX3'
	'WASF2'											'YY1'
	'WWP1'											'ZEB1'
	'ZNF277'											'ZNF140'
	'ZNF93'											'atf2'
	'atxn7'											'cep350'
	'hdgfrp3'											'dguok'
	'il6st'											'fbxo34'
	'iqgap1'											'h2afy'
	'lpar6'											'march6'
	'nomo1'											'slc39a8'
	'syne3'
	'zrsr2'
