# Supplementary material for: Preservation affinity in consensus modules among stages of HIV-1 progression
Source: BMC Bioinformatics. 2017 Mar 20;18:181. doi: 10.1186/s12859-017-1590-3 (PMC5359929; doi:10.1186/s12859-017-1590-3)
Supplement: Additional file 7 — List of chronic stage genes involved in category-2 (chronic–non-progressor stage pair) consensus module formation. (XLSX 12.0 kb) [file 12859_2017_1590_MOESM7_ESM.xlsx]

## Sheet: Chronic_Cat2
List of Chronic Stage Genes involved in Category 2 (Chronic-Non Progressor Stage Pair) Consensus Module Formation
blue (83)	brown (53)	turquoise (145)
'ACTR3'	'ACADVL'	'ACTB'
'ANXA2'	'ATP2B4'	'ADGRE5'
'ASH1L'	'ATP5O'	'AGFG1'
'ATG14'	'BIN1'	'AK2'
'B4GALT3'	'BTRC'	'AP2B1'
'Bcs1l'	'CD81'	'APP'
'C1RL'	'CTDNEP1'	'ARHGAP25'
'CACYBP'	'CYP2C9'	'ARNT'
'CALM1'	'EIF3D'	'ATP2B4'
'CAMK2G'	'EIF3F'	'ATP5E'
'CAPN2'	'EIF3K'	'BACH1'
'CD47'	'FAU'	'BNIP1'
'CD83'	'FLNA'	'CALHM2'
'CD96'	'HACD2'	'CAP1'
'CELF2'	'HLA-B'	'CASP1'
'CHD9'	'HMGB2'	'CD44'
'CKAP4'	'IDS'	'CERS2'
'CSK'	'IK'	'CHMP1B'
'CTSK'	'ITGAL'	'CHMP2A'
'DAZAP2'	'KPNA4'	'CHORDC1'
'DHRS1'	'MDH2'	'CLIC1'
'DSTN'	'MIF'	'Cox5b'
'EEF1D'	'MIR1244-1'	'DARS'
'EIF3CL'	'MIR1292'	'DCAF11'
'EMP3'	'MIR6513'	'DCAF6'
'FAM117A'	'MLLT11'	'DCLRE1C'
'FAM129A'	'NASP'	'DCTN1'
'G3BP2'	'PGRMC2'	'DDX18'
'GAK'	'PRKCB'	'DENND2D'
'GART'	'RCBTB1'	'DLG1'
'GEMIN2'	'RPL10A'	'DNAJC8'
'GTF2IP4'	'RPL18'	'DPM1'
'H3F3A'	'RPL24'	'EIF1AX'
'HADH'	'RPL27'	'EIF2AK3'
'HNRNPA1'	'RPL29'	'EIF3B'
'HSF2'	'RPL8'	'EIF3K'
'Hpf1'	'RPLP0'	'EIF3M'
'ISG20'	'RPLP2'	'ERP44'
'IVNS1ABP'	'RPS4X'	'ETF1'
'KYAT3'	'RPS6'	'FAM111A'
'LAT'	'SIGIRR'	'FASTKD5'
'LEPROTL1'	'SNORD16'	'FCHSD2'
'LIMD1'	'SRSF1'	'FKBP11'
'MAPRE1'	'SSBP1'	'FNBP1'
'MIR4680'	'STAT1'	'FXYD3'
'MIR6743'	'TCEB2'	'GABARAP'
'MYZAP'	'TEX261'	'GSTM1'
'NUP160'	'TUBB'	'GSTM3'
'PDS5A'	'TUBB4B'	'GTPBP4'
'PHF3'	'WAPL'	'GZMA'
'PHKB'	'ZNF468'	'H3F3A'
'PLEKHF2'	'atf2'	'HEBP2'
'PPME1'	'znf91'	'HLA-E'
'PPP1R2'		'HLA-G'
'PPP3CA'		'HNRNPD'
'PREB'		'HNRNPH3'
'PRMT2'		'ICOS'
'PSMD4'		'IL10RA'
'RAB5A'		'IL2RG'
'RAP1B'		'IQGAP2'
'RNF138'		'LASP1'
'RPA1'		'LDLRAD4'
'RPL36A-HNRNPH2'		'LOC101928143'
'RPN2'		'LYST'
'RPS4X'		'MAP3K7'
'RTN3'		'METTL7A'
'SCAMP1'		'MGAT4A'
'SPTLC2'		'MIR8085'
'SRSF10'		'MYDGF'
'STAT3'		'NDUFA6'
'STK38'		'NEK9'
'Snord42a'		'NOLC1'
'TARDBP'		'NOP10'
'TGDS'		'NR1H2'
'THUMPD1'		'NUDT4'
'TMED9'		'NUP160'
'TPT1P8'		'NUP54'
'TRIL'		'NUS1P3'
'UBB'		'ORAI2'
'UBE2D1'		'P4HB'
'ZMPSTE24'		'PAX8'
'c6orf62'		'PDE4D'
'syne3'		'PEX12'
		'PIM2'
		'PNMA1'
		'PPIG'
		'PPP2R5D'
		'PRF1'
		'PRPF4B'
		'PSMA5'
		'PSMA7'
		'PSMB1'
		'PSMD4'
		'PSME1'
		'PSPC1'
		'PTP4A1'
		'PTPRCAP'
		'RAB29'
		'RAB8A'
		'RAP1GDS1'
		'RNF4'
		'RPL37'
		'RPN2'
		'RPS19'
		'RUNX3'
		'S100A10'
		'SART3'
		'SCARB2'
		'SDCBP'
		'SDF2L1'
		'SEL1L3'
		'SF1'
		'SFPQ'
		'SH3BGRL'
		'SLC9A3R1'
		'SNN'
		'SOCS1'
		'SRPRB'
		'STK17A'
		'TAF6'
		'THOC2'
		'TMEM38B'
		'TP73-AS1'
		'TPD52'
		'TPI1'
		'TUBA1B'
		'TUBA1C'
		'TUBB2A'
		'UBE2S'
		'USP32P2'
		'UTRN'
		'Uqcrq'
		'VAMP3'
		'VOPP1'
		'ZFR'
		'ZNF611'
		'ZNF839'
		'arfip1'
		'cox20'
		'fam134b'
		'hdgfrp3'
		'hla-a'
		'nat1'
		'prdm4'
		'prr14'
