# Supplementary material for: Preservation affinity in consensus modules among stages of HIV-1 progression
Source: BMC Bioinformatics. 2017 Mar 20;18:181. doi: 10.1186/s12859-017-1590-3 (PMC5359929; doi:10.1186/s12859-017-1590-3)
Supplement: Additional file 9 — List of acute stage genes involved in category-3 (acute–non-progressor stage pair) consensus module formation. (XLSX 21.5 kb) [file 12859_2017_1590_MOESM9_ESM.xlsx]

## Sheet: Acute_Cat3
		List of Acute Stage Genes involved in Category 3 ( Acute-Non Progressor Stage Pair) Consensus Module Formation
black (89)	blue (121)	brown (108)	cyan (47)	green (100)	greenyellow (56)	lightcyan (38)	magenta (57)	midnightblue (47)	pink (79)	purple (56)	red (90)	salmon (58)	tan (59)	turquoise (171)	yellow (109)
'ABCA5'	'ACAT1'	'AATF'	'ALAS1'	'ABCE1'	'ACADM'	'ACSL3'	'ADSS'	'ACTR2'	'ADAM17'	'ANXA4'	'ACTB'	'AQP3'	'ANP32A'	'ABHD17A'	'ABCG1'
'ACSL6'	'ACSL4'	'AHCY'	'ASAH1'	'AHSA2'	'ATP5O'	'ACTB'	'AGFG1'	'ALDH18A1'	'ADCY7'	'ANXA6'	'AES'	'ARAP2'	'ARFGEF2'	'ADA'	'ALDOA'
'ATP2A3'	'ACTB'	'AMD1'	'CELF2'	'AIM1'	'BAG1'	'CACYBP'	'AK6'	'APOBEC3G'	'AHCYL1'	'ATP2A3'	'ARF3'	'BCL11B'	'BANP'	'ADD3'	'ANPEP'
'CAPN3'	'AMIGO2'	'ANXA2'	'CISD1'	'AKAP1'	'BCORL1'	'CDC42'	'AKAP13'	'ASAH1'	'ARAP1'	'BHLHE40'	'B2M'	'CAMSAP1'	'BTF3'	'AFF1'	'ANXA2'
'CASK'	'ARHGDIB'	'ARPC2'	'CLTA'	'ARHGAP19'	'CBFB'	'Cox4I1'	'BAG5'	'ATM'	'ARPP19'	'BIN2'	'B4GALT1'	'CAT'	'BTN3A2'	'AKAP11'	'AP2M1'
'CD28'	'ATP5D'	'ATP5A1'	'DDX39A'	'ARPC1B'	'CBX3'	'DONSON'	'BAX'	'ATP1B3'	'ATRX'	'BUD31'	'BBIP1'	'CD46'	'C14orf1'	'ALG13'	'ASH1L'
'CD47'	'ATP5E'	'ATP9B'	'DOCK2'	'ATP5I'	'CD164'	'DUSP10'	'BCLAF1'	'BACH2'	'BAZ1A'	'CLTA'	'BCL7B'	'CDK4'	'CALR'	'AMPD3'	'ATF1'
'CD74'	'BIRC2'	'BNIP3L'	'FBXO21'	'ATXN10'	'COPS6'	'EEF1A1'	'CD164'	'CLEC2B'	'CALM1'	'CSNK2A1'	'BTF3'	'CEP68'	'CCT2'	'ANXA2'	'ATF6B'
'CHCHD7'	'CAMK2G'	'BRD4'	'FKBP11'	'BAG1'	'CPSF7'	'GSAP'	'CD3G'	'COPS3'	'CHMP2A'	'CSNK2B'	'CALM1'	'CLPTM1'	'CNTRL'	'APC'	'CCDC90B'
'COMT'	'CARD8'	'C1RL'	'HNRNPH3'	'CCT2'	'CUL3'	'HUWE1'	'CEP57'	'CSAD'	'COIL'	'CYB5A'	'CCT6A'	'CRTC3'	'CUL1'	'APOBEC3B'	'CENPC'
'CTPS1'	'CD27'	'CCNT2'	'HSPA8'	'CENPU'	'Cox4I1'	'IFITM2'	'CHIC2'	'DDX1'	'DDX10'	'DCK'	'CD48'	'CUX1'	'DLST'	'AREG'	'CHMP5'
'CUL3'	'CD6'	'CD3D'	'HTATIP2'	'COX7B'	'DHRS7'	'JARID2'	'CSNK1A1'	'ETFA'	'DHX9'	'DDX23'	'CFL1'	'CXCR4'	'EFR3A'	'ASAH1'	'CUL2'
'Cox15'	'CFAP20'	'CD59'	'ID2'	'CTSK'	'EIF3B'	'MIR1282'	'DDX3X'	'GAPDH'	'DIMT1'	'DHX16'	'COPZ1'	'DBI'	'EHBP1'	'ATP2B1'	'CUL5'
'ELF4'	'COPB1'	'CD99'	'IGFLR1'	'CYB5A'	'EIF3F'	'MIR4738'	'DPM1'	'GUK1'	'EIF4G2'	'DNAJA1'	'CTBP1'	'DCTN2'	'ENO1'	'ATP5B'	'CYLC1'
'EZH2'	'COPS4'	'CDK5R1'	'ITGB3BP'	'Cox6b1'	'FAU'	'MIR6805'	'FKBP11'	'HCLS1'	'EZH1'	'DYNLL1'	'CTR9'	'ENOX2'	'EPS15'	'ATP6V1G2-DDX39B'	'CYP2C9'
'F8'	'COX6C'	'CLCC1'	'KLF2'	'DNAJB5'	'FMR1'	'NUP98'	'GPKOW'	'HINT1'	'FAM96B'	'EHD1'	'DYRK2'	'FBXO3'	'GAPDH'	'ATXN1'	'DCUN1D1'
'FH'	'DAZAP2'	'CLIP1'	'LOC100506639'	'DOCK9'	'FUS'	'PRKDC'	'H2AFZ'	'HNRNPAB'	'GIMAP1-GIMAP5'	'FAM65B'	'EEF1A1'	'HOPX'	'HNRNPD'	'AUH'	'DDX3X'
'FLNA'	'DBF4'	'CLTC'	'LY75'	'EDEM3'	'GNB1'	'RPL12'	'HIST4H4'	'KIF2C'	'GPN1'	'FIBP'	'FNTA'	'HSPA14'	'HNRNPR'	'BAG5'	'DDX56'
'FOXO1'	'DHFR'	'CNIH4'	'MARK3'	'EHD1'	'H2AFX'	'RPL3'	'HSD17B10'	'LRMP'	'HNRNPH1'	'FXR1'	'HINT1'	'IRS2'	'LAMTOR5'	'BCLAF1'	'EDF1'
'GOLGA8A'	'EEF2'	'COTL1'	'MIR6831'	'GORASP2'	'H3F3A'	'RPL30'	'ICAM2'	'LRRC59'	'HNRNPUL2-BSCL2'	'GAL'	'HNRNPA1'	'KIAA0101'	'LOC101060386'	'BIRC3'	'EIF3D'
'HLA-DQB1'	'EFL1'	'COX8A'	'MRPL48'	'HDDC2'	'HNRNPU'	'RPL38'	'ITK'	'LY96'	'IARS'	'GTF3C2'	'HNRNPK'	'LTB'	'LOC101929087'	'BRD1'	'EIF3J'
'HSPB11'	'EIF3M'	'CREBBP'	'MZF1'	'HERC5'	'HSP90AA1'	'RPS12'	'KPNB1'	'MARCKSL1'	'INTS12'	'HEBP2'	'HSPA1A'	'MAL'	'MAGT1'	'BTN3A2'	'EML2'
'IFI35'	'ENDOD1'	'CTSC'	'NUDT21'	'HLA-DRB1'	'HSP90AB1'	'RPS17'	'LIN7C'	'MCM2'	'IRF7'	'HECA'	'HSPA4'	'MAP4K1'	'MAT2A'	'C12ORF29'	'ERGIC3'
'IPCEF1'	'FBXO11'	'CYLD'	'NUP133'	'HLA-F'	'LAMP2'	'RPS3A'	'LMNB1'	'PGAM1'	'KARS'	'INPP5D'	'ILF3'	'MAPK1'	'MKL2'	'CAPN2'	'F7'
'ITM2B'	'FIP1L1'	'DBT'	'PAXBP1'	'IFFO1'	'LRP8'	'RPS6'	'LSM8'	'PIKFYVE'	'KLC1'	'KPNA2'	'INPP5B'	'Mdn1'	'MPC1'	'CASP1'	'F8A2'
'KIAA0930'	'FXYD3'	'DDTL'	'PDE3B'	'IFI44'	'MBIP'	'SLC4A7'	'MORF4L2'	'PPP2R5C'	'KYAT3'	'LY6E'	'IRF3'	'Mt1f'	'MYO5A'	'CASP6'	'FNBP1'
'LINS1'	'GTF2F1'	'DDX18'	'PDIA6'	'ILF3'	'MIR4691'	'SNORD58C'	'NQO2'	'PSMA3'	'LOC100287852'	'NFYB'	'KLHDC10'	'NAAA'	'NUDC'	'CCL5'	'FOXK2'
'LITAF'	'HDDC2'	'DFFB'	'PSIP1'	'KDM5B'	'MLLT11'	'Snhg4'	'PIGK'	'PSMA5'	'LOC101929087'	'NMT1'	'KPNB1'	'NAP1L1'	'NUP85'	'CCR7'	'FOXO3'
'LYST'	'HDGF'	'DLGAP4'	'PSMD13'	'LAMP1'	'MRM3'	'Snora70'	'PMS1'	'PSMB2'	'LRIF1'	'NR3C1'	'LDHB'	'NMT2'	'NUTF2'	'CCR9'	'FPGT'
'MAN1A1'	'HLA-C'	'DMXL1'	'PTMA'	'LDB1'	'MYDGF'	'Snord42a'	'POLR2G'	'PSMB4'	'MIR1244-1'	'PCGF3'	'LIMD2'	'PAPSS1'	'PAIP1'	'CD160'	'FUBP1'
'MAP1LC3B'	'HLA-E'	'DNAJC8'	'RAB5C'	'LDLRAD4'	'NUP50'	'Snord68'	'PPP3R1'	'RAC1'	'MIR3652'	'PDIA6'	'LOC100996747'	'PIK3IP1'	'PHB'	'CD2'	'GIT1'
'MCUB'	'HLA-F'	'DUSP7'	'RANBP9'	'LGALS1'	'NUP88'	'TBC1D1'	'PRPF38B'	'RAP1B'	'MIR6758'	'PFKP'	'MCL1'	'POLR2E'	'PLCG1'	'CD28'	'GPS2'
'MIR664B'	'HMGB1'	'DZIP3'	'RPN1'	'LOC100506639'	'P4HB'	'Trbc1'	'PTBP2'	'REEP5'	'MIR7114'	'PSMD11'	'MFSD1'	'PPP2R2B'	'PLEKHF2'	'CD44'	'HBB'
'MIR7703'	'HMGN1'	'ECHDC2'	'SNRPD3'	'MDH1'	'PGK1'	'VPS54'	'PUS7'	'RSRP1'	'MX2'	'PTPN18'	'MIR3654'	'PPT1'	'POLR2E'	'CD59'	'HFE'
'MT1G'	'HNRNPD'	'ELOVL5'	'SPAG1'	'MED23'	'PHGDH'	'XPA'	'RAB11A'	'SEPT6'	'NAA40'	'PTPN6'	'NARF'	'PSMB9'	'POLR3C'	'CD63'	'HLA-C'
'MT2A'	'HSPA8'	'EML4'	'SUB1'	'MED7'	'POP5'	'YWHAB'	'RAB14'	'SF3B1'	'NDUFA6'	'RAB14'	'NONO'	'PTCD3'	'PRDX6'	'CDC14A'	'HLA-G'
'NFATC3'	'IL27RA'	'EVI2B'	'SYNE1'	'MIR6125'	'PPIB'	'ZNF783'	'RAB2A'	'SMCHD1'	'NDUFS1'	'RORA'	'NPM1'	'RAB27A'	'PSMB4'	'CDC16'	'HMGB1'
'NR2C1'	'IQGAP2'	'FAM114A2'	'TCAF1'	'MRPS12'	'PTPN11'	'hla-a'	'RAP1A'	'TKT'	'NIPBL'	'SAP130'	'NUP210'	'RALB'	'RANBP2'	'CDC20'	'HNRNPD'
'NRIP1'	'ISG20'	'FAM3C'	'TCTN3'	'MRPS18B'	'RAP2B'		'RPL38'	'TUBGCP3'	'NUP153'	'SARAF'	'PARP4'	'RPARP-AS1'	'RBMS1'	'CDKN1B'	'HOXB5'
'OXR1'	'KPNA6'	'FBXL14'	'TMEM267'	'MT1X'	'RBL2'		'RSAD2'	'Uqcrfs1'	'OGT'	'SCARB2'	'PDHA1'	'RUNX3'	'RPA1'	'CEP135'	'HSP90B1'
'PABPC3'	'LDAH'	'GAPDH'	'TSPYL2'	'NCL'	'RBMS1'		'SIRT1'	'VCP'	'OS9'	'SETD1B'	'PDS5A'	'SOCS5'	'SEPT6'	'CEP68'	'HUWE1'
'PDCD4-AS1'	'LOC101060363'	'GLO1'	'USP9Y'	'NDUFS7'	'RHOBTB3'		'SMCHD1'	'YWHAQ'	'PCBP2'	'SIPA1'	'PREB'	'STK17A'	'SET'	'CMAHP'	'LCK'
'PDE3B'	'LOC101927673'	'GTF2IP4'	'VAMP4'	'NEAT1'	'S100A10'		'SNRPD1'	'ZNF43'	'PELO'	'SLC25A16'	'PSMF1'	'TBL1XR1'	'SMAD2'	'COL9A2'	'LCP2'
'PDIA6'	'LSM12'	'HLA-B'	'VAMP5'	'NT5C1B-RDH14'	'SENP3-EIF4A1'		'SP100'	'bbx'	'PHKB'	'SNORD116-4'	'RAB28'	'THUMPD1'	'SMARCA2'	'CRTAM'	'LOC102724200'
'PGRMC2'	'MAX'	'HLA-DMB'	'VAPA'	'NUP50'	'SLC25A17'		'STK38L'	'lpar6'	'PLA2G6'	'STK10'	'RAC2'	'TIMM8B'	'SMC3'	'CTSH'	'LRCH3'
'PHF3'	'MED12'	'HMCES'	'ZNF500'	'PAIP1'	'SLC25A5'		'STOML2'	'mto1'	'POLR2C'	'TGFB1'	'RBMS1'	'TMEM123'	'STAT1'	'CYB5R4'	'MAPK6'
'PIM1'	'MIR1248'	'HMGN2'	'dus2'	'PANK3'	'SLC25A6'		'TBC1D13'	'pycard'	'POLR2J'	'TGOLN2'	'RPL14'	'TPST2'	'STX12'	'DAPP1'	'MDM1'
'PJA1'	'MIR3654'	'HNRNPA3'		'PARP8'	'SLC4A7'		'TCERG1'		'PSMC1'	'TPI1'	'RPL18'	'TRAK2'	'SYNJ1'	'DBI'	'MED14'
'PPIG'	'MYL6'	'HSPA13'		'PELI1'	'SSR1'		'TRIM22'		'PSMC5'	'TRIM52'	'RPL19'	'TTC3P1'	'TFE3'	'DESI2'	'MIR5193'
'PRKCA'	'NACA'	'LACTB2'		'PER2'	'TAGLN2'		'TRIM62'		'R3HDM4'	'TUBB4B'	'RPL21P28'	'TUBA1B'	'THEMIS2'	'EHD4'	'MTDH'
'PRKCH'	'NADK'	'LARP4'		'PHF3'	'TBL2'		'YBX1'		'RABGAP1L'	'UBA1'	'RPL23A'	'TUBB'	'TNFSF12-TNFSF13'	'EIF1AX'	'NEK1'
'PRKY'	'NCBP3'	'LOC101927180'		'PIGG'	'TBP'		'YWHAB'		'RFC2'	'UBE2D1'	'RPL24'	'TXNIP'	'TXN'	'EIF3K'	'NT5C2'
'PSTPIP2'	'NDUFB1'	'LZTFL1'		'PIP4K2A'	'TOP2B'		'YY1'		'SAP18'	'UBE2S'	'RPL27'	'ZBTB24'	'Uqcrb'	'EVI2A'	'PAQR3'
'PTPRCAP'	'NIPBL'	'MDFIC'		'PMS2P3'	'U2AF1'		'ZNF468'		'SECISBP2L'	'ZNF253'	'RPL35'	'ZNF573'	'casp8'	'FAM13A'	'PARK7'
'RANBP6'	'NNT'	'MED4'		'PPP3CB'	'UBE2B'		'bola2'		'SLA'	'ZNF93'	'RPL35A'	'ZNF586'	'gnai3'	'FAM208A'	'PDCD6IP'
'RBBP4'	'NUCB1'	'NAA40'		'PRDX4'	'gnai3'		'lcmt2'		'SLC39A6'	'brms1'	'RPL39'	'c14orf169'	'mettl3'	'FAM60A'	'PDIA3'
'RBM42'	'PLCL2'	'NFYA'		'PRPF4B'			'pop7'		'SRI'		'RPL6'	'cox11'	'pitpna'	'FCMR'	'PPP2CB'
'RNF138'	'PPIA'	'NUP160'		'PSMA7'					'SRP72'		'RPL7'	'dgcr6'	'ppfia1'	'FYN'	'PRPS2'
'RPS6KA2'	'PPP2R5E'	'PDE4B'		'PSMB3'					'SRRM1'		'RPL9'		'scaf8'	'FZD6'	'PSIP1'
'SASH3'	'PRCC'	'PEX7'		'PTP4A1'					'STK38'		'RPLP0'			'GATA3'	'PSMB1'
'SATB1'	'PRKACB'	'PKN2'		'RAD17'					'SUMO4'		'RPLP1'			'GDE1'	'RAB11FIP2'
'SEC62'	'PRPF4B'	'PPP1CA'		'RAD21'					'SYNCRIP'		'RPLP2'			'GMPS'	'RAC1'
'SEL1L'	'PSPC1'	'PPP1R2'		'RASA4B'					'TPM4'		'RPS10'			'GPR171'	'RAD21'
'SESN1'	'RAB7A'	'PPP2R5C'		'RBM12B'					'TRAPPC8'		'RPS27'			'GPR183'	'RCN2'
'SLC25A13'	'RBBP7'	'PRF1'		'RBM39'					'UBE2N'		'RPS27A'			'GPR89B'	'RPA1'
'SOCS2'	'REL'	'PSIP1'		'RBM8A'					'UBP1'		'RPS3A'			'GSTP1'	'SCAMP1'
'SQLE'	'RFX5'	'PSMB10'		'RPS6KB1'					'UNC119B'		'RPS4X'			'GYG1'	'SDHAF3'
'STAT5B'	'RHOQ'	'PSMD1'		'SDHA'					'USP32P2'		'RPS5'			'GZMA'	'SELENOF'
'TAF10'	'RPL11'	'PTP4A1'		'SECISBP2L'					'VTI1B'		'RPS6'			'GZMK'	'SLC4A7'
'TBX21'	'RPL12'	'RAB11FIP1'		'SH3BGRL3'					'WDR47'		'RPSAP58'			'HIVEP2'	'SMAD3'
'TIA1'	'RPL14'	'RAB11FIP2'		'SNRPA1'					'WNK1'		'RRM1'			'HLA-DPA1'	'SMAP1'
'TMEM97'	'RPL29'	'RCOR1'		'SPEN'					'ZFR'		'SF3B1'			'HPCAL1'	'SNAPC3'
'TP73-AS1'	'RPLP0'	'SAMSN1'		'SQRDL'					'ZNF200'		'SMARCA5'			'HSPB11'	'SNRPD2'
'TRAK2'	'RPS10'	'SDCCAG3'		'SRSF10'					'ZZEF1'		'SNORD139'			'IFIH1'	'SP100'
'TTC3P1'	'RPS17'	'SH3BGRL'		'STAU1'					'gbp1'		'SNORD54'			'IFNG'	'SP110'
'TULP4'	'RPS18'	'SLC38A6'		'TAPBPL'					'h2afy'		'Snord21'			'IPO7'	'SP2'
'UGCG'	'RPS19'	'SNRPB'		'TARP'					'lemd3'		'Snord42a'			'IRS2'	'SRSF7'
'VWA5A'	'RPS24'	'SP3'		'TBC1D15'					'miip'		'TGIF2'			'KAT2A'	'STK26'
'WWP1'	'RPS7'	'SRSF2'		'TCEB3'					'tob2'		'TMSB4X'			'KIAA1324'	'STX4'
'ZBTB20'	'SACS'	'STIM1'		'TDP2'							'TNFAIP3'			'LASP1'	'SUCLG2'
'ZNF292'	'SCFD1'	'SYT11'		'THUMPD1'							'TPT1'			'LRRC37A2'	'TCEB1'
'ZNF430'	'SH2B3'	'TAF1A'		'TKT'							'UBC'			'MAF'	'TIA1'
'ZNF529'	'SIRPG'	'TARDBP'		'TMA16'							'UBR2'			'MDFIC'	'TLE4'
'ZNF764'	'SIVA1'	'TARP'		'TMEM168'							'WAS'			'MDH2'	'TLE6'
'fam134b'	'SLC2A3'	'TCEA1'		'TMEM38B'							'YWHAE'			'MEF2A'	'TMEM254'
'il6st'	'SMN1'	'TCEB2'		'TRAPPC13'							'ZDHHC18'			'MGAT5'	'TMPRSS15'
'iqgap1'	'SNF8'	'THAP11'		'TRIB2'							'c1orf216'			'MINA'	'TNPO3'
'march6'	'SNORD139'	'TIA1'		'UBA3'							'hla-a'			'MIR4680'	'TPT1'
'syne3'	'SNORD16'	'TPD52'		'UBQLN2'							'rps15a'			'MIR4738'	'TRIM45'
	'SNORD58C'	'TPR'		'UFD1L'							'rtf1'			'MMP9'	'TSPYL4'
	'SNRPB2'	'TRA2B'		'UROS'										'MOSPD2'	'UBE2B'
	'SNUPN'	'TRMT5'		'ZBTB38'										'MT1E'	'USP7'
	'SNW1'	'TUBA1B'		'ZMYM6'										'NAP1L1'	'VIM'
	'SPATA5L1'	'TYMS'		'ZNF611'										'NECAP2'	'WNK1'
	'SPTBN1'	'UAP1'		'c21orf59'										'NFATC1'	'WNT6'
	'STAT2'	'UBE2D2'		'dock10'										'NPC1'	'XPO6'
	'Snora21'	'UQCRC1'		'fam208b'										'NPC2'	'YTHDC2'
	'Snora64'	'YTHDF3'		'gbp1'										'OASL'	'YY1'
	'Snord68'	'ZBED5'		'p2ry10'										'PAK2'	'ZMYND11'
	'TMED10'	'ZNF665'		'trat1'										'PARP1'	'ZNF226'
	'TMSB10'	'atg2b'												'PASK'	'ZSCAN32'
	'TPT1'	'atxn7'												'PDGFD'	'celsr3'
	'TRANK1'	'c6orf62'												'PECAM1'	'nhp2'
	'TRIM24'	'hla-dra'												'PFN1'	'nomo1'
	'TSC22D1'	'ppp1cb'												'PFN2'	'ppp1cb'
	'Trac'	'prr14'												'PIAS2'	'sbno1'
	'UBB'	'sfmbt1'												'PIK3R1'	'sgpp1'
	'UBC'	'trmt61b'												'PKIA'	'tomm6'
	'UBR5'													'PPP1R2'	'vkorc1'
	'VDAC1'													'PPP3CA'
	'YEATS2'													'PRKCB'
	'YWHAQ'													'PRKCH'
	'ZFP36L2'													'PRNP'
	'ZNF518A'													'PSMB8'
	'c12orf4'													'PSMC3'
	'c2orf42'													'PTPN4'
	'ifitm1'													'PTPRE'
	'pomzp3'													'PUDP'
	'rab22a'													'RAB27A'
	'spop'													'RAB29'
	'st6gal1'													'RAPGEF6'
														'RCBTB1'
														'REEP5'
														'RHOF'
														'RRM2'
														'RUNX3'
														'SAP30'
														'SBF1'
														'SEC13'
														'SEH1L'
														'SET'
														'SHCBP1'
														'SLAMF1'
														'SLC25A4'
														'SMAD4'
														'SNHG17'
														'SNRNP40'
														'SNRPB'
														'SNRPD1'
														'SUCLG2'
														'SUMO1'
														'TCF7'
														'THRA'
														'TIGAR'
														'TLK1'
														'TMED3'
														'TMEM30B'
														'TNFSF10'
														'TNKS'
														'TRIB2'
														'TRIP4'
														'TUBA1B'
														'UBE2L3'
														'USP3'
														'USP46'
														'VAV1'
														'WSB1'
														'WWP1'
														'ZNF136'
														'cox11'
														'h2afy'
														'il11ra'
														'il6st'
														'map4k4'
														'oxld1'
														'pik3cb'
														'pitpna'
														'pkmyt1'
														'sall2'
														'slc39a8'
														'tfcp2'
