# Supplementary material for: Preservation affinity in consensus modules among stages of HIV-1 progression
Source: BMC Bioinformatics. 2017 Mar 20;18:181. doi: 10.1186/s12859-017-1590-3 (PMC5359929; doi:10.1186/s12859-017-1590-3)
Supplement: Additional file 10 — List of non-progressor stage genes involved in category-3 (acute–non-progressor stage pair) consensus module formation. (XLSX 21.5 kb) [file 12859_2017_1590_MOESM10_ESM.xlsx]

## Sheet: Non Progressor_Cat3
		List of Non Progressor Stage Genes involved in Category 3 ( Acute-Non Progressor Stage Pair) Consensus Module Formation
black (81)	blue (117)	brown (118)	cyan (52)	green (110)	greenyellow (68)	lightcyan (43)	magenta (59)	midnightblue (43)	pink (77)	purple (53)	red (97)	salmon (56)	tan (47)	turquoise (173)	yellow (108)
'ACTR3'	'ACADM'	'ADCY3'	'ANXA2'	'ABCE1'	'ACTB'	'ABT1'	'ABHD17A'	'ACTB'	'AGPAT5'	'ALDOA'	'ACOT8'	'AP3D1'	'ACSL3'	'ABLIM1'	'ABCF1'
'ARRB2'	'ACSL4'	'AGBL2'	'APMAP'	'ADAR'	'AGPS'	'ADNP2'	'ARF6'	'ANP32B'	'ANKRD36B'	'BIN2'	'ACTB'	'ARHGEF2'	'ARL4C'	'ANXA2'	'ACTN1'
'ASXL2'	'ADCY3'	'AKAP8'	'BTAF1'	'AGFG2'	'ALG13'	'BET1'	'ARID1A'	'ARL4C'	'ATRX'	'CD2'	'ATXN10'	'ARL4C'	'ATP5C1'	'AP2A2'	'ADA'
'ATP2A2'	'AGAP2'	'ALOX5AP'	'COX7B'	'AKAP13'	'ANPEP'	'Bcs1l'	'ARMCX6'	'ATP5C1'	'BAG6'	'CIRBP'	'C12ORF29'	'CD47'	'ATP8B2'	'APP'	'ADNP2'
'ATP2B4'	'AKAP13'	'ARPC2'	'COX8A'	'ANXA11'	'ATM'	'CASP1'	'ARMT1'	'B2M'	'BAZ1A'	'CYB5A'	'C1D'	'CLTA'	'ATRX'	'AQP3'	'AMD1'
'CASZ1'	'ANXA2'	'ATMIN'	'DPYD'	'ARHGDIA'	'B2M'	'CLEC2B'	'BCAP31'	'BTF3'	'BNIP3'	'DSTN'	'CALM1'	'COL9A2'	'BCL6'	'AREG'	'ANKRD17'
'CD46'	'ARF3'	'ATP2B1'	'EDEM1'	'ATP5O'	'BLVRA'	'CLN5'	'CAP1'	'CBX6'	'BTRC'	'DYNC1LI1'	'CAMK2G'	'Cox15'	'CNOT4'	'ARL6IP5'	'AP2M1'
'CD47'	'ARHGAP25'	'BHLHE40'	'EPHB6'	'ATP6V0C'	'CALM1'	'DAP3'	'CBR4'	'CD52'	'C1QBP'	'EHD1'	'CFL1'	'Cox4I1'	'CPT1B'	'ARPC2'	'ARNT'
'CHMP1B'	'ARPC1B'	'BIN1'	'EXOC1'	'ATP8B1'	'CDC27'	'DDX27'	'CCNH'	'FAM65B'	'CACYBP'	'EIF2S1'	'COG2'	'DHX15'	'CREM'	'ARPC5'	'B3GNT2'
'CLASP2'	'ASAH1'	'BLOC1S5-TXNDC5'	'F8'	'ATXN10'	'CEP57'	'DNAJC8'	'CDC37'	'FH'	'CCNC'	'FLII'	'COX6C'	'EIF3CL'	'CSNK1A1'	'ATP1B1'	'BACH2'
'CLTA'	'ATF1'	'CACYBP'	'FKBP11'	'BIN1'	'CHMP2A'	'EIF4G2'	'CETN3'	'GLTSCR2'	'CCND3'	'FLNA'	'CSDE1'	'FUBP1'	'Cox6b1'	'ATP1B3'	'CACYBP'
'CNIH1'	'ATF4'	'CAPN2'	'FMOD'	'BRD4'	'CLSTN1'	'EZR'	'CLUAP1'	'HECA'	'CEBPB'	'GEMIN2'	'CXCR4'	'GABRR2'	'EIF5B'	'ATP6V0D1'	'CANX'
'DDX10'	'ATF7IP'	'CCNT2'	'GAK'	'C1GALT1C1'	'CXCR4'	'FLII'	'CSNK1A1'	'LOC101060363'	'CHST2'	'HK1'	'DDX19A'	'GEMIN2'	'ELF1'	'ATRAID'	'CARD8'
'DDX18'	'ATG12'	'CD3D'	'GSE1'	'C1RL'	'DRAP1'	'GADD45B'	'DBP'	'MED15'	'CREB1'	'HLA-DPB1'	'DIAPH1'	'GPR27'	'FAM208A'	'BCL11B'	'CHMP1B'
'EBP'	'ATP1A1'	'CD96'	'HAGH'	'CAPRIN1'	'EIF3B'	'HNRNPH3'	'DICER1'	'MIR3654'	'CTDSP1'	'INPP5D'	'DLG1'	'GTF2B'	'GAPDH'	'BTN3A3'	'CHST11'
'EIF4E'	'BCCIP'	'CDC14A'	'HSP90B1'	'CBX1'	'EIF3F'	'HNRNPU'	'DPM1'	'MIR7114'	'CTR9'	'ITGAL'	'EEF1A1'	'HLA-E'	'H3F3A'	'BUD31'	'CUL3'
'FGFR1'	'BEX3'	'CEP68'	'IDH2'	'CBX3'	'EIF3K'	'HSP90AB1'	'ERVH-4'	'NACA'	'CUL4A'	'ITGB2'	'EIF4A3'	'HLA-G'	'HIST2H2AA4'	'CASP6'	'DBI'
'FLNA'	'CAAP1'	'CHST4'	'IER5'	'CCT5'	'EML3'	'HSPA5'	'FKBP11'	'NDRG3'	'DNM1L'	'IVNS1ABP'	'EPS15'	'HNRNPC'	'HNRNPC'	'CCL5'	'DESI2'
'GCSH'	'CBX3'	'CKAP2'	'IL7R'	'CCZ1B'	'FAU'	'LITAF'	'GIT1'	'RAB11A'	'EIF3D'	'KAT7'	'FTH1'	'HSP90AA1'	'MID1IP1'	'CD160'	'DNAJA1'
'GEMIN2'	'CCR9'	'CMAHP'	'IPO7'	'CDK13'	'FXR2'	'LRPPRC'	'GNL2'	'RPL14'	'EIF3M'	'MBP'	'GTF2IP4'	'IBTK'	'MIR1292'	'CD28'	'DNAJC8'
'GRK2'	'CCT6A'	'COIL'	'KDM5B'	'CDK2'	'GPR18'	'MAPRE1'	'GSK3A'	'RPL23A'	'ENOX2'	'MED7'	'H3F3A'	'IPO7'	'MRPL23'	'CD59'	'DPH5'
'GTF2H5'	'CD3G'	'CRYL1'	'LOC101927180'	'CEP68'	'H2AFZ'	'MIR1244-3'	'HSD17B10'	'RPL35'	'F7'	'MIOS'	'HLA-C'	'LDLR'	'MT1X'	'CD84'	'DUSP2'
'H2AFX'	'CD6'	'CTAGE1'	'LRRC8D'	'CIAO1'	'HCFC2'	'PEX3'	'HSPA1A'	'RPL39'	'FAM175B'	'MIR4738'	'HNRNPA1'	'LOC101060363'	'NDUFA6'	'CDKN1B'	'DYNC1I2'
'HLA-F'	'CD74'	'CUL3'	'NDFIP1'	'CSNK1A1'	'HNRNPU'	'PLA2G6'	'HSPA8'	'RPL41'	'FBLN1'	'MTDH'	'HNRNPA1L2'	'LOC101060521'	'NMT1'	'CEP170P1'	'EIF2B1'
'HNRNPD'	'CD99'	'CYP2C9'	'NKG7'	'CSNK2B'	'HSPD1'	'PRMT2'	'ILF3'	'RPS10'	'G3BP1'	'NFKB2'	'HNRNPC'	'MANF'	'OGG1'	'CKAP4'	'EIF4E'
'HSPA4'	'CEP57'	'DCAF16'	'PARP8'	'DARS'	'LOC728392'	'RAB1A'	'KIF3A'	'RPS17'	'GNG5'	'PAPOLA'	'HSP90AA1'	'MCMBP'	'RAN'	'CNTRL'	'FAM46C'
'ICAM3'	'CIRBP'	'DDX41'	'PAXBP1'	'DHFR'	'MICAL2'	'RHOA'	'KYAT3'	'RPS28'	'GTF2F1'	'PHB2'	'HSPD1'	'METTL9'	'RBMS1'	'COPS8'	'GAPVD1'
'IDH3A'	'CLDND1'	'DEF6'	'PCNA'	'EFHD2'	'MIR3654'	'RPN2'	'LRRC37A2'	'RPS3A'	'H1FX'	'POLR2L'	'HSPH1'	'MIR7703'	'RGS2'	'CSGALNACT1'	'GATA2'
'IL10RB'	'CNOT9'	'DICER1'	'PER2'	'EHD1'	'MIR4691'	'SAP18'	'LSM12'	'RPS6'	'H3F3A'	'PRDX3'	'KAT6A'	'MRPL57'	'RPL3'	'CTSB'	'GATAD2A'
'ITGA4'	'CYB5A'	'DNAJA1'	'PPP2R5C'	'EIF1AY'	'MYL12B'	'SART3'	'MICAL2'	'RSRP1'	'HNRNPC'	'PRMT1'	'KIAA1551'	'MTDH'	'RPS4Y1'	'CTSS'	'GGTLC1'
'KCNAB2'	'Cox6a1'	'DNAJC24'	'PRR5'	'EIF3M'	'NACA'	'SLC35E1'	'MIR3620'	'SLC2A3'	'HSP90AA1'	'PSMD1'	'KMT2B'	'PAPOLG'	'SEH1L'	'CUL4B'	'GMFG'
'KRR1'	'DCK'	'DPYSL2'	'PSMD11'	'ERGIC3'	'NPM1'	'SLC3A1'	'MIR6513'	'SLC46A3'	'HSPB11'	'RALB'	'LDHB'	'PDIA4'	'SIK1'	'CYLD'	'H2AFV'
'LOC102724364'	'EFR3A'	'DR1'	'PTPN22'	'FOSL2'	'PDHX'	'SP140'	'NRDC'	'SNORD139'	'IL32'	'RBM25'	'MIF'	'PFKP'	'SLC25A5'	'CYP2C9'	'HEATR1'
'LRIF1'	'EIF1AX'	'DUSP1'	'RAB9A'	'FTL'	'PLAC8'	'STOML2'	'OXSM'	'SNORD58C'	'JADE2'	'SBF1'	'MIR1244-1'	'PHB'	'SLC25A6'	'Cox5b'	'HSP90AA1'
'LYRM4'	'EIF1AY'	'EIF4E'	'RANBP9'	'GALNT7'	'PPP3CB'	'TAF1A'	'PPP1CA'	'SOD1'	'KCTD7'	'SELENOF'	'MIR1248'	'PIK3R1'	'SNRK'	'DBI'	'IPCEF1'
'MRPS18B'	'EIF2S1'	'ESD'	'RAP2A'	'GIMAP4'	'PSMA1'	'TFRC'	'PPP2CA'	'SRSF5'	'LITAF'	'SET'	'MIR4738'	'PMAIP1'	'SNRPD2'	'DDX27'	'KIAA0040'
'MRS2'	'ENO1'	'EXOSC9'	'RMND5B'	'GMPS'	'PTGER4'	'TNFSF10'	'RAB2A'	'SUGP2'	'LOC101929087'	'SF3A1'	'MIR6805'	'PSMC5'	'SUPT5H'	'DGKA'	'LDHA'
'MTIF2'	'EXOSC8'	'FAM21C'	'SEC14L5'	'GPSM3'	'PTP4A1'	'TOPORS-AS1'	'RAD17'	'Snord42a'	'LYPLA1'	'SLA'	'NAMPT'	'RB1CC1'	'TAF11'	'DIABLO'	'MAPK1'
'MYDGF'	'EXT2'	'FASTKD1'	'SERINC5'	'GTF2E1'	'RACK1'	'TRMT112'	'RCN1'	'Trac'	'MAN1A2'	'SLC9A3R1'	'NCK1'	'RGS14'	'TMEM214'	'DNAJB12'	'MAPK6'
'NBN'	'FAM129A'	'FLAD1'	'SERTAD3'	'GVINP1'	'RBMS1'	'Uqcrq'	'RNF44'	'ZNF518A'	'MAP4K1'	'SLX1A-SULT1A3'	'NFKB1'	'RNF216'	'TNKS'	'DR1'	'MFN2'
'NCOA4'	'FAM21C'	'FXR1'	'SNRPD3'	'GYG1'	'RPL10A'	'VAMP3'	'SDHAF1'	'ZNF571'	'MEA1'	'TAB2'	'NUP210'	'RTN3'	'TP53'	'DUSP10'	'MGST3'
'NMT2'	'FNTA'	'GGA1'	'SPCS3'	'HNRNPA3'	'RPL12'	'ZNF83'	'SEPT6'	'hla-a'	'MED23'	'TBX6'	'PABPC1'	'SDCCAG3'	'USP7'	'FAM45A'	'MIR6125'
'NOLC1'	'FXN'	'GSAP'	'SRPK2'	'HNRNPDL'	'RPL30'	'tfcp2'	'SLC25A17'	'jund'	'MIR4745'	'THUMPD1'	'PAPSS1'	'SEC23IP'	'YARS'	'FBXO46'	'MRPL2'
'NRIP1'	'GABARAP'	'H6PD'	'SRSF2'	'ICK'	'RPS10'		'SLF2'		'MROH7-TTC4'	'TRIM8'	'POLR2K'	'SFXN3'	'ZNF292'	'FCMR'	'MYL12B'
'PAIP1'	'GAPDH'	'HDAC6'	'STK10'	'IQCB1'	'RPS17'		'SMARCA1'		'MSN'	'TRIT1'	'PPIA'	'SMARCC1'	'ZNF75D'	'FHL1'	'MYO5C'
'PDSS1'	'GLRX5'	'HIBCH'	'TBC1D4'	'ISG20'	'RPS4X'		'SNRPD1'		'MYLIP'	'TUBB4B'	'PSMD13'	'SRSF2'	'cxorf40a'	'FOXO1'	'NAP1L2'
'PHF3'	'HNRNPD'	'HLA-G'	'TESPA1'	'KMT5B'	'RPS6'		'SRRT'		'NFATC3'	'UBAP2'	'PTP4A1'	'TAGLN2'	'mettl3'	'FYN'	'NBN'
'PHGDH'	'HSPA14'	'HMCES'	'TRMO'	'LOC100996517'	'SENP3-EIF4A1'		'TCEB2'		'NT5C1B-RDH14'	'VAMP3'	'QKI'	'TBL2'		'GABARAPL1'	'NCOA1'
'PIGF'	'JARID2'	'HMGB1'	'YWHAQ'	'LOC101928143'	'SLC2A3'		'TMEM30B'		'OGT'	'ZNF43'	'RFC1'	'TFRC'		'GBE1'	'NME4'
'PIK3C2A'	'LACTB2'	'HMGN2'	'btg3'	'MAP3K7CL'	'SMARCD1'		'TMEM33'		'PABPC3'	'ZNF767P'	'RPL11'	'TNFAIP3'		'GGA1'	'OXR1'
'PMS2P8'	'LAMP2'	'HSPA13'	'il6st'	'MAX'	'SNORD139'		'TNFRSF1B'		'PAFAH1B1'	'atf2'	'RPL14'	'TRAPPC13'		'GIMAP1-GIMAP5'	'PAF1'
'POLR2H'	'LAPTM4B'	'IFT88'	'svil'	'MCM6'	'SNORD16'		'TXK'		'PAX8'	'c21orf59'	'RPL18'	'TTF2'		'GLRX'	'PAIP1'
'PPP4R3B'	'LOC101929240'	'INSIG1'		'MICU2'	'SNORD54'		'YBX1'		'PDE3B'	'sgpp1'	'RPL19'	'TUBA1B'		'GOLGA8A'	'PARK7'
'PTBP2'	'MAD2L1'	'INTS6'		'MIR1282'	'SNORD61'		'ZNF232'		'PHKA2'		'RPL21P28'	'VAPA'		'GTF2E2'	'PBX3'
'PTPN7'	'MAP4K1'	'KPNA2'		'MIR6789'	'Snora21'		'ZNF24'		'PPIG'		'RPL24'	'ZNF331'		'GZMK'	'PDE4D'
'RANBP2'	'MBD2'	'LAMP1'		'NCL'	'Snora68'		'c14orf169'		'PRKACB'		'RPL27'	'mettl3'		'GZMM'	'PDIA3'
'RANBP6'	'MED7'	'LASP1'		'NCOA1'	'Snord68'		'cdc25b'		'PRKCI'		'RPL29'			'HERC6'	'PDP1'
'RBM8A'	'MRM2'	'LCP1'		'NFKBIA'	'TCF7'		'ppp1cb'		'PSMD2'		'RPL37'			'HIVEP2'	'PDXK'
'RDX'	'MRM3'	'LEF1'		'NPAT'	'TGOLN2'		'tcf20'		'RB1CC1'		'RPL6'			'HNRNPAB'	'PHF3'
'REXO2'	'MTA1'	'LIMD2'		'NUP54'	'TPT1'				'RNF115'		'RPL9'			'HOXB5'	'PIK3CD'
'RNF10'	'NCOA1'	'LIMS4'		'OGFR'	'TRA2B'				'RPS6KA3'		'RPLP0'			'IDS'	'POLR2G'
'RORA'	'NEK7'	'LOC101060363'		'OPN3'	'TRDV2'				'RRM1'		'RPLP1'			'IFT57'	'PPM1A'
'SEC62'	'NIPBL'	'LOC101060386'		'OPTN'	'Trbc1'				'SAP18'		'RPLP2'			'IL2RB'	'PRKCH'
'SFN'	'NOLC1'	'MARK3'		'PDCL'	'U2AF2'				'SELENOW'		'RPS18'			'INSIG2'	'PSMD4'
'SMN1'	'NUDT21'	'MBIP'		'PGAP2'	'UBE2D2'				'SGF29'		'RPS19'			'KDM7A'	'PSME1'
'SRRT'	'NUP160'	'MED20'		'PHF3'	'ZFP36L2'				'SHC1'		'RPS24'			'KIAA1324'	'RABAC1'
'ST20-MTHFS'	'NXF1'	'MICA'		'PLSCR1'	'hla-a'				'SHQ1'		'RPS27A'			'KLHL2'	'RALBP1'
'STAT3'	'OPTN'	'MIEF1'		'POLR2J'	'lime1'				'SMAD2'		'RPS3'			'Klrb1'	'RCBTB1'
'STK4'	'PAK2'	'MIR664B'		'POLR3C'					'SMCHD1'		'RPS3A'			'LDLRAD4'	'RPL12'
'TPM1'	'PFN1'	'MSANTD2'		'RAB5C'					'STAU1'		'RPS5'			'LEPROTL1'	'RPL23AP32'
'UBE2D2'	'PGAM1'	'NCALD'		'RAD21'					'SYNCRIP'		'RPS7'			'LRIG1'	'RRAS2'
'UBE2V2'	'PNN'	'NDRG3'		'RBL1'					'TUBA3D'		'RPS9'			'LY96'	'RXRB'
'VOPP1'	'PPP1CC'	'NFATC3'		'RBX1'					'YEATS2'		'RPSAP58'			'MAFF'	'SDHAP1'
'ZNF468'	'PPP2R5D'	'NFX1'		'RECQL'					'YY1'		'SACS'			'MAPKAPK5-AS1'	'SEPHS2'
'ZNF611'	'PRKACB'	'NREP'		'REPIN1'					'atxn7'		'SNORD139'			'MAX'	'SET'
'ZNF665'	'PSMC6'	'OSBPL3'		'ROCK1'					'c2orf42'		'SNORD36B'			'MDH2'	'SF3B1'
'ZPR1'	'PTCRA'	'PAICS'		'RPL26L1'					'ppwd1'		'SNORD54'			'MIR3620'	'SPOUT1'
'coro1a'	'RAB2A'	'PCSK5'		'SAMD9'							'SNORD58C'			'MRPL34'	'SRP14'
'ppp1cb'	'RAC1'	'PDCD4-AS1'		'SH2D2A'							'STAG3L5P-PVRIG2P-PILRB'			'MTM1'	'SRSF7'
'rin3'	'RALA'	'PDE3B'		'SIGIRR'							'STAT1'			'MTRR'	'STK17B'
'tob2'	'RBL2'	'PLCL2'		'SKIV2L2'							'Snora64'			'MXRA7'	'SUCLG2'
	'RBM25'	'POLR2E'		'SLC25A36'							'Snord21'			'Mt1f'	'SUPT4H1'
	'RBM38'	'PPIB'		'SLC5A3'							'Snord42a'			'NAT10'	'TFPT'
	'RHOG'	'PRPF4B'		'SNORD54'							'Snord68'			'NECAP2'	'THRA'
	'RPL7'	'PSMB10'		'SRPK1'							'TBC1D31'			'NET1'	'TIA1'
	'RPS25'	'PSMB3'		'SRRM2'							'TMSB4X'			'OAS2'	'TIMM13'
	'RUNX3'	'PTPRC'		'STAU1'							'Trbc1'			'OPHN1'	'TMEM123'
	'S100A10'	'RBM39'		'SYNGR2'							'UBC'			'PAM'	'TP73-AS1'
	'SCFD1'	'RHOB'		'TGFB1'							'USO1'			'PBXIP1'	'TUBA1C'
	'SKAP1'	'RPL38'		'TMEM126B'							'VASP'			'PCK2'	'U2SURP'
	'SLC25A6'	'SKP1'		'TMEM38B'							'c14orf166'			'PDGFD'	'UAP1'
	'SMARCA4'	'SLC25A13'		'TMPO'							'c19orf66'			'PECAM1'	'UBE2D2'
	'SMARCA5'	'SLC35A2'		'TOMM70'							'c4orf46'			'PIP4K2A'	'UNC13B'
	'SNORA29'	'SMARCA2'		'TPI1'							'gnai3'			'PKIA'	'WAS'
	'SNORD116-4'	'SMARCD2'		'TPT1P8'							'ifitm1'			'PLEKHB1'	'YY1'
	'SPIN1'	'SMCHD1'		'TSPYL2'							'rps23'			'PMAIP1'	'ZMYND11'
	'SRPRA'	'SNAPC3'		'Tmem35b'							'st6gal1'			'PML'	'ZNF107'
	'SSR1'	'SNX10'		'UBA3'										'PPP2R2B'	'ZNF587'
	'STAMBP'	'SRSF7'		'UQCRC1'										'PPP2R5C'	'cep350'
	'TARDBP'	'STRAP'		'VCPKMT'										'PPT1'	'hivep1'
	'TBC1D9B'	'STX7'		'VDAC3'										'PRDX6'	'iqgap1'
	'TCEA1'	'TCF3'		'VPS28'										'PRF1'	'polr3g'
	'TNIP2'	'TMED2'		'VTI1B'										'PRIM1'	'rab22a'
	'TRIM27'	'TNIK'		'ZFP36L2'										'PRKCH'	'thap7'
	'TRMT1L'	'TTTY15'		'ZNF529'										'PRKCI'	'tomm6'
	'U2SURP'	'TUBA1C'		'c19orf60'										'PRNP'	'ttll5'
	'UBE2B'	'TUBB3'		'c9orf16'										'PSIP1'	'tuba4a'
	'UGCG'	'UBE2S'		'dgcr6'										'PSMB4'	'vkorc1'
	'Uqcrfs1'	'UNC45A'		'mia2'										'PSMB8'
	'VAMP4'	'USP20'		'nat1'										'PTPRE'
	'WNK1'	'WDR3'												'RAB27A'
	'ZAP70'	'ZBTB20'												'RAB2A'
	'ZC3H14'	'ZNF204P'												'RAB8A'
	'abcc1'	'ZSCAN32'												'RAC1'
	'c12orf4'	'atg2b'												'RAPGEF6'
	'prr14'	'hla-dra'												'RARRES3'
	'rab22a'	'mto1'												'RASGRP2'
		'p2ry10'												'RBM15B'
														'RBPJ'
														'RCOR1'
														'REEP5'
														'RFTN1'
														'S100A11'
														'SATB1'
														'SELL'
														'SERP1'
														'SESN1'
														'SF3B2'
														'SGPL1'
														'SH3YL1'
														'SLAMF1'
														'SMAD4'
														'SMARCA2'
														'SOCS3'
														'SPCS2'
														'SPRY1'
														'STK17A'
														'STX8'
														'SUMO1'
														'TARP'
														'TBC1D4'
														'TCF7L2'
														'THAP12'
														'TIMP1'
														'TMEM256-PLSCR3'
														'TNFSF10'
														'TNFSF9'
														'TRADD'
														'TRAK2'
														'TRIB2'
														'TSPAN14'
														'TUBA1B'
														'TUBB4B'
														'UBE2E3'
														'UBE2L3'
														'UTP6'
														'Uqcrc2'
														'XYLT1'
														'YBX3'
														'YWHAQ'
														'YWHAZ'
														'ZBTB38'
														'ZNF253'
														'ZNF274'
														'ZNF512B'
														'ZNF692'
														'ZNF839'
														'ankrd55'
														'parp2'
														'pik3cb'
														'trat1'
														'vps72'
														'zbtb18'
