# Supplementary material for: Preservation affinity in consensus modules among stages of HIV-1 progression
Source: BMC Bioinformatics. 2017 Mar 20;18:181. doi: 10.1186/s12859-017-1590-3 (PMC5359929; doi:10.1186/s12859-017-1590-3)
Supplement: Additional file 11 — List of the most connected expressed common genes (MCECG) in each category of modules. (XLSX 76.2 kb) [file 12859_2017_1590_MOESM11_ESM.xlsx]

## Sheet: Gene Details
List of Most Connected Expressed Common Genes (MCECG) in each Category of Modules
	Category1: Acute-Chronic Pair	Category2: Chronic-Non Progressor Pair	Category3: Acute-Non Progressor Pair
Affymatrix id of the most connected expressed genes (MCECG) among all categories (3889)	Affymatrix id of the most connected expressed genes (MCECG) exclusive for Category1 (615)	Affymatrix id of the most connected expressed genes (MCECG) exclusive for Category2 (833)	Affymatrix id of the most connected expressed genes (MCECG) exclusive for Category3 (482)
Affymetrix ID	Affymetrix ID	Affymetrix ID	Affymetrix ID
121_at	200046_at	200015_s_at	1316_at
1294_at	200071_at	200035_at	1729_at
1405_i_at	200086_s_at	200042_at	200010_at
200000_s_at	200598_s_at	200053_at	200020_at
200001_at	200605_s_at	200059_s_at	200037_s_at
200002_at	200614_at	200098_s_at	200045_at
200003_s_at	200654_at	200596_s_at	200054_at
200004_at	200656_s_at	200611_s_at	200093_s_at
200005_at	200658_s_at	200619_at	200622_x_at
200006_at	200662_s_at	200638_s_at	200644_at
200007_at	200729_s_at	200645_at	200684_s_at
200008_s_at	200734_s_at	200647_x_at	200738_s_at
200009_at	200737_at	200650_s_at	200747_s_at
200011_s_at	200757_s_at	200653_s_at	200880_at
200012_x_at	200767_s_at	200659_s_at	200896_x_at
200013_at	200775_s_at	200687_s_at	200900_s_at
200014_s_at	200803_s_at	200688_at	200962_at
200016_x_at	200820_at	200697_at	201009_s_at
200017_at	200849_s_at	200709_at	201011_at
200018_at	200877_at	200710_at	201052_s_at
200019_s_at	200883_at	200742_s_at	201053_s_at
200021_at	200898_s_at	200745_s_at	201075_s_at
200022_at	200945_s_at	200746_s_at	201101_s_at
200023_s_at	200946_x_at	200749_at	201139_s_at
200024_at	200948_at	200758_s_at	201142_at
200025_s_at	200977_s_at	200760_s_at	201144_s_at
200026_at	200994_at	200808_s_at	201153_s_at
200027_at	201021_s_at	200811_at	201157_s_at
200028_s_at	201031_s_at	200837_at	201198_s_at
200029_at	201054_at	200845_s_at	201242_s_at
200030_s_at	201055_s_at	200850_s_at	201298_s_at
200031_s_at	201065_s_at	200861_at	201326_at
200032_s_at	201074_at	200874_s_at	201357_s_at
200033_at	201087_at	200890_s_at	201376_s_at
200034_s_at	201093_x_at	200915_x_at	201393_s_at
200036_s_at	201123_s_at	200918_s_at	201458_s_at
200038_s_at	201166_s_at	200924_s_at	201464_x_at
200039_s_at	201180_s_at	200943_at	201466_s_at
200040_at	201190_s_at	200956_s_at	201512_s_at
200041_s_at	201192_s_at	200976_s_at	201626_at
200044_at	201223_s_at	201007_at	201632_at
200047_s_at	201230_s_at	201032_at	201635_s_at
200048_s_at	201237_at	201038_s_at	201660_at
200049_at	201272_at	201047_x_at	201682_at
200050_at	201275_at	201079_at	201696_at
200052_s_at	201276_at	201104_x_at	201712_s_at
200055_at	201302_at	201121_s_at	201740_at
200056_s_at	201312_s_at	201129_at	201754_at
200057_s_at	201317_s_at	201132_at	201810_s_at
200058_s_at	201379_s_at	201136_at	201854_s_at
200061_s_at	201421_s_at	201160_s_at	201914_s_at
200062_s_at	201432_at	201186_at	201931_at
200063_s_at	201443_s_at	201201_at	201934_at
200064_at	201470_at	201236_s_at	201956_s_at
200065_s_at	201486_at	201251_at	201972_at
200066_at	201498_at	201255_x_at	201997_s_at
200067_x_at	201509_at	201284_s_at	202006_at
200068_s_at	201511_at	201307_at	202020_s_at
200069_at	201513_at	201310_s_at	202050_s_at
200072_s_at	201515_s_at	201311_s_at	202096_s_at
200073_s_at	201520_s_at	201315_x_at	202276_at
200074_s_at	201546_at	201321_s_at	202292_x_at
200076_s_at	201555_at	201327_s_at	202303_x_at
200077_s_at	201580_s_at	201338_x_at	202335_s_at
200079_s_at	201588_at	201345_s_at	202431_s_at
200080_s_at	201594_s_at	201377_at	202451_at
200081_s_at	201608_s_at	201381_x_at	202491_s_at
200082_s_at	201637_s_at	201395_at	202519_at
200083_at	201683_x_at	201401_s_at	202530_at
200084_at	201705_at	201414_s_at	202532_s_at
200085_s_at	201711_x_at	201423_s_at	202550_s_at
200087_s_at	201725_at	201435_s_at	202561_at
200088_x_at	201738_at	201436_at	202581_at
200089_s_at	201776_s_at	201461_s_at	202675_at
200090_at	201795_at	201471_s_at	202684_s_at
200091_s_at	201855_s_at	201480_s_at	202710_at
200092_s_at	201862_s_at	201484_at	202761_s_at
200094_s_at	201879_at	201500_s_at	202797_at
200095_x_at	201886_at	201501_s_at	202833_s_at
200096_s_at	201894_s_at	201535_at	202858_at
200097_s_at	201897_s_at	201554_x_at	202865_at
200099_s_at	201900_s_at	201561_s_at	202875_s_at
200593_s_at	201944_at	201565_s_at	2028_s_at
200594_x_at	201946_s_at	201567_s_at	202903_at
200595_s_at	202061_s_at	201570_at	202906_s_at
200597_at	202078_at	201574_at	202929_s_at
200599_s_at	202090_s_at	201585_s_at	202956_at
200600_at	202117_at	201611_s_at	202995_s_at
200603_at	202126_at	201627_s_at	203073_at
200604_s_at	202129_s_at	201628_s_at	203185_at
200607_s_at	202135_s_at	201633_s_at	203217_s_at
200608_s_at	202156_s_at	201641_at	203255_at
200609_s_at	202157_s_at	201656_at	203278_s_at
200610_s_at	202160_at	201657_at	203279_at
200612_s_at	202168_at	201658_at	203291_at
200613_at	202170_s_at	201666_at	203292_s_at
200618_at	202184_s_at	201672_s_at	203297_s_at
200620_at	202187_s_at	201688_s_at	203319_s_at
200621_at	202216_x_at	201695_s_at	203353_s_at
200623_s_at	202228_s_at	201716_at	203357_s_at
200624_s_at	202233_s_at	201717_at	203378_at
200625_s_at	202236_s_at	201720_s_at	203406_at
200626_s_at	202239_at	201772_at	203413_at
200627_at	202268_s_at	201773_at	203432_at
200630_x_at	202269_x_at	201775_s_at	203436_at
200631_s_at	202270_at	201786_s_at	203491_s_at
200632_s_at	202309_at	201794_s_at	203515_s_at
200633_at	202313_at	201827_at	203533_s_at
200634_at	202334_s_at	201856_s_at	203551_s_at
200640_at	202345_s_at	201895_at	203582_s_at
200641_s_at	202348_s_at	201948_at	203600_s_at
200642_at	202352_s_at	201959_s_at	203690_at
200651_at	202356_s_at	201966_at	203712_at
200652_at	202373_s_at	201991_s_at	203733_at
200655_s_at	202375_at	201992_s_at	203734_at
200657_at	202387_at	202031_s_at	203775_at
200663_at	202413_s_at	202032_s_at	203781_at
200664_s_at	202414_at	202033_s_at	203791_at
200666_s_at	202432_at	202074_s_at	203801_at
200667_at	202447_at	202113_s_at	203804_s_at
200668_s_at	202450_s_at	202119_s_at	203836_s_at
200669_s_at	202469_s_at	202131_s_at	203837_at
200670_at	202488_s_at	202143_s_at	203884_s_at
200673_at	202505_at	202144_s_at	203987_at
200674_s_at	202513_s_at	202147_s_at	204001_at
200675_at	202534_x_at	202173_s_at	204022_at
200677_at	202543_s_at	202174_s_at	204050_s_at
200679_x_at	202554_s_at	202181_at	204082_at
200680_x_at	202568_s_at	202189_x_at	204160_s_at
200681_at	202579_x_at	202207_at	204212_at
200682_s_at	202583_s_at	202211_at	204226_at
200683_s_at	202589_at	202232_s_at	204251_s_at
200685_at	202629_at	202247_s_at	204290_s_at
200686_s_at	202665_s_at	202261_at	204342_at
200689_x_at	202692_s_at	202290_at	204349_at
200691_s_at	202693_s_at	202299_s_at	204407_at
200692_s_at	202696_at	202302_s_at	204418_x_at
200693_at	202703_at	202314_at	204427_s_at
200694_s_at	202704_at	202377_at	204506_at
200698_at	202722_s_at	202424_at	204521_at
200700_s_at	202738_s_at	202439_s_at	204544_at
200701_at	202754_at	202443_x_at	204569_at
200702_s_at	202774_s_at	202459_s_at	204616_at
200703_at	202775_s_at	202484_s_at	204635_at
200704_at	202777_at	202514_at	204662_at
200705_s_at	202821_s_at	202529_at	204849_at
200706_s_at	202823_at	202536_at	204909_at
200708_at	202864_s_at	202557_at	204929_s_at
200712_s_at	202870_s_at	202569_s_at	204937_s_at
200713_s_at	202883_s_at	202573_at	204995_at
200714_x_at	202916_s_at	202577_s_at	205052_at
200715_x_at	202922_at	202635_s_at	205053_at
200716_x_at	202950_at	202641_at	205089_at
200717_x_at	202984_s_at	202645_s_at	205134_s_at
200718_s_at	203007_x_at	202650_s_at	205296_at
200719_at	203020_at	202654_x_at	205310_at
200722_s_at	203031_s_at	202670_at	205401_at
200723_s_at	203062_s_at	202727_s_at	205452_at
200725_x_at	203076_s_at	202731_at	205541_s_at
200726_at	203087_s_at	202735_at	205594_at
200727_s_at	203181_x_at	202739_s_at	205600_x_at
200728_at	203211_s_at	202780_at	205642_at
200730_s_at	203221_at	202791_s_at	205934_at
200731_s_at	203243_s_at	202804_at	205996_s_at
200732_s_at	203253_s_at	202811_at	206003_at
200733_s_at	203303_at	202817_s_at	206181_at
200735_x_at	203313_s_at	202837_at	206219_s_at
200736_s_at	203320_at	202847_at	206272_at
200740_s_at	203344_s_at	202855_s_at	206279_at
200741_s_at	203375_s_at	202931_x_at	206284_x_at
200743_s_at	203377_s_at	203023_at	206323_x_at
200744_s_at	203396_at	203024_s_at	206363_at
200748_s_at	203460_s_at	203026_at	206513_at
200750_s_at	203497_at	203037_s_at	206583_at
200751_s_at	203534_at	203041_s_at	206613_s_at
200753_x_at	203542_s_at	203051_at	206900_x_at
200754_x_at	203543_s_at	203055_s_at	207300_s_at
200759_x_at	203556_at	203075_at	207338_s_at
200761_s_at	203569_s_at	203120_at	207347_at
200762_at	203594_at	203123_s_at	207391_s_at
200763_s_at	203595_s_at	203137_at	207416_s_at
200768_s_at	203610_s_at	203140_at	207707_s_at
200772_x_at	203611_at	203148_s_at	207843_x_at
200773_x_at	203647_s_at	203186_s_at	207845_s_at
200774_at	203658_at	203219_s_at	207986_x_at
200776_s_at	203723_at	203225_s_at	208112_x_at
200777_s_at	203743_s_at	203227_s_at	208360_s_at
200779_at	203776_at	203239_s_at	208415_x_at
200780_x_at	203814_s_at	203246_s_at	208540_x_at
200781_s_at	203855_at	203261_at	208648_at
200782_at	203870_at	203265_s_at	208694_at
200786_at	203883_s_at	203286_at	208717_at
200790_at	203897_at	203288_at	208767_s_at
200791_s_at	203964_at	203300_x_at	208807_s_at
200792_at	204000_at	203315_at	208818_s_at
200794_x_at	204028_s_at	203322_at	208837_at
200797_s_at	204031_s_at	203346_s_at	208847_s_at
200798_x_at	204034_at	203359_s_at	208895_s_at
200799_at	204071_s_at	203363_s_at	208901_s_at
200801_x_at	204131_s_at	203364_s_at	208905_at
200802_at	204142_at	203366_at	208948_s_at
200804_at	204171_at	203374_s_at	209039_x_at
200806_s_at	204208_at	203419_at	209084_s_at
200807_s_at	204211_x_at	203481_at	209128_s_at
200809_x_at	204221_x_at	203484_at	209155_s_at
200810_s_at	204244_s_at	203494_s_at	209207_s_at
200812_at	204267_x_at	203512_at	209281_s_at
200814_at	204274_at	203514_at	209288_s_at
200816_s_at	204283_at	203552_at	209344_at
200817_x_at	204319_s_at	203572_s_at	209393_s_at
200818_at	204489_s_at	203575_at	209412_at
200819_s_at	204520_x_at	203646_at	209421_at
200821_at	204559_s_at	203664_s_at	209438_at
200822_x_at	204571_x_at	203675_at	209440_at
200823_x_at	204605_at	203718_at	209486_at
200824_at	204610_s_at	203721_s_at	209593_s_at
200826_at	204618_s_at	203765_at	209678_s_at
200828_s_at	204642_at	203802_x_at	209704_at
200829_x_at	204788_s_at	203848_at	209754_s_at
200830_at	204789_at	203879_at	209788_s_at
200833_s_at	204903_x_at	203882_at	209796_s_at
200834_s_at	204906_at	203905_at	209817_at
200840_at	204992_s_at	203984_s_at	209896_s_at
200842_s_at	205047_s_at	203989_x_at	210006_at
200843_s_at	205212_s_at	203992_s_at	210077_s_at
200844_s_at	205218_at	204045_at	210153_s_at
200846_s_at	205273_s_at	204054_at	210240_s_at
200847_s_at	205281_s_at	204141_at	210253_at
200848_at	205362_s_at	204172_at	210281_s_at
200852_x_at	205370_x_at	204174_at	210386_s_at
200853_at	205437_at	204193_at	210461_s_at
200854_at	205480_s_at	204194_at	210567_s_at
200856_x_at	205571_at	204278_s_at	210635_s_at
200857_s_at	205603_s_at	204297_at	210676_x_at
200858_s_at	205660_at	204370_at	210858_x_at
200859_x_at	205740_s_at	204373_s_at	210976_s_at
200860_s_at	205917_at	204386_s_at	210986_s_at
200863_s_at	205981_s_at	204391_x_at	211015_s_at
200864_s_at	206016_at	204425_at	211202_s_at
200866_s_at	206042_x_at	204479_at	211342_x_at
200867_at	206150_at	204513_s_at	211416_x_at
200869_at	206752_s_at	204538_x_at	211509_s_at
200870_at	206790_s_at	204566_at	211563_s_at
200871_s_at	207057_at	204594_s_at	211597_s_at
200872_at	207108_s_at	204615_x_at	211665_s_at
200873_s_at	207186_s_at	204621_s_at	211724_x_at
200875_s_at	207358_x_at	204632_at	211754_s_at
200876_s_at	207408_at	204675_at	211769_x_at
200881_s_at	207431_s_at	204771_s_at	211968_s_at
200882_s_at	207466_at	204772_s_at	211971_s_at
200886_s_at	207606_s_at	204780_s_at	212030_at
200887_s_at	207608_x_at	204781_s_at	212042_x_at
200888_s_at	207769_s_at	204790_at	212131_at
200889_s_at	207812_s_at	204793_at	212140_at
200892_s_at	207856_s_at	204821_at	212180_at
200893_at	207941_s_at	204837_at	212209_at
200899_s_at	208002_s_at	204872_at	212211_at
200901_s_at	208012_x_at	204882_at	212281_s_at
200902_at	208127_s_at	204905_s_at	212289_at
200903_s_at	208436_s_at	205039_s_at	212321_at
200904_at	208485_x_at	205042_at	212366_at
200905_x_at	208541_x_at	205061_s_at	212371_at
200909_s_at	208639_x_at	205063_at	212388_at
200910_at	208649_s_at	205081_at	212402_at
200911_s_at	208661_s_at	205133_s_at	212449_s_at
200912_s_at	208663_s_at	205173_x_at	212465_at
200914_x_at	208667_s_at	205189_s_at	212473_s_at
200916_at	208698_s_at	205254_x_at	212550_at
200920_s_at	208699_x_at	205323_s_at	212557_at
200921_s_at	208718_at	205361_s_at	212561_at
200925_at	208732_at	205423_at	212603_at
200926_at	208737_at	205436_s_at	212623_at
200927_s_at	208756_at	205446_s_at	212634_at
200929_at	208757_at	205456_at	212688_at
200931_s_at	208781_x_at	205483_s_at	212693_at
200933_x_at	208796_s_at	205570_at	212711_at
200934_at	208801_at	205599_at	212714_at
200936_at	208802_at	205684_s_at	212731_at
200937_s_at	208827_at	205698_s_at	212777_at
200941_at	208840_s_at	205748_s_at	212804_s_at
200942_s_at	208867_s_at	205812_s_at	212835_at
200944_s_at	208877_at	205884_at	212836_at
200947_s_at	208924_at	205904_at	212855_at
200949_x_at	208930_s_at	205930_at	212898_at
200953_s_at	208944_at	205963_s_at	212902_at
200955_at	208974_x_at	206074_s_at	212919_at
200958_s_at	208993_s_at	206302_s_at	212995_x_at
200959_at	208994_s_at	206445_s_at	213020_at
200960_x_at	209004_s_at	206472_s_at	213074_at
200961_at	209048_s_at	206499_s_at	213166_x_at
200963_x_at	209054_s_at	206592_s_at	213233_s_at
200964_at	209066_x_at	206636_at	213253_at
200965_s_at	209139_s_at	206688_s_at	213275_x_at
200966_x_at	209177_at	206744_s_at	213278_at
200967_at	209181_s_at	206828_at	213285_at
200968_s_at	209197_at	206854_s_at	213320_at
200969_at	209218_at	206918_s_at	213326_at
200970_s_at	209226_s_at	206976_s_at	213374_x_at
200971_s_at	209257_s_at	207000_s_at	213405_at
200972_at	209308_s_at	207131_x_at	213447_at
200975_at	209357_at	207170_s_at	213470_s_at
200978_at	209384_at	207283_at	213578_at
200980_s_at	209411_s_at	207315_at	213622_at
200981_x_at	209417_s_at	207319_s_at	213626_at
200982_s_at	209447_at	207320_x_at	213653_at
200983_x_at	209477_at	207365_x_at	213659_at
200984_s_at	209537_at	207460_at	213677_s_at
200985_s_at	209549_s_at	207551_s_at	213750_at
200989_at	209551_at	207616_s_at	213803_at
200990_at	209572_s_at	207618_s_at	213849_s_at
200992_at	209580_s_at	207630_s_at	213931_at
200993_at	209602_s_at	207684_at	213937_s_at
200995_at	209608_s_at	207721_x_at	213945_s_at
200996_at	209669_s_at	207735_at	213998_s_at
200997_at	209674_at	207829_s_at	214003_x_at
200998_s_at	209707_at	207969_x_at	214012_at
201001_s_at	209734_at	208114_s_at	214080_x_at
201002_s_at	209770_at	208249_s_at	214081_at
201003_x_at	209773_s_at	208447_s_at	214107_x_at
201004_at	209945_s_at	208503_s_at	214119_s_at
201008_s_at	209964_s_at	208588_at	214198_s_at
201010_s_at	210186_s_at	208619_at	214224_s_at
201012_at	210187_at	208621_s_at	214231_s_at
201013_s_at	210243_s_at	208623_s_at	214662_at
201016_at	210282_at	208629_s_at	214663_at
201017_at	210288_at	208634_s_at	214670_at
201018_at	210346_s_at	208636_at	214693_x_at
201019_s_at	210354_at	208637_x_at	214698_at
201020_at	210448_s_at	208660_at	214784_x_at
201022_s_at	210574_s_at	208674_x_at	214895_s_at
201023_at	210596_at	208676_s_at	214975_s_at
201025_at	210962_s_at	208693_s_at	215071_s_at
201027_s_at	211009_s_at	208724_s_at	215082_at
201028_s_at	211047_x_at	208727_s_at	215235_at
201029_s_at	211317_s_at	208731_at	215307_at
201030_x_at	211445_x_at	208762_at	215416_s_at
201033_x_at	211454_x_at	208774_at	215769_at
201034_at	211543_s_at	208785_s_at	215905_s_at
201036_s_at	211678_s_at	208787_at	216177_at
201037_at	211686_s_at	208810_at	216242_x_at
201040_at	211727_s_at	208811_s_at	216521_s_at
201041_s_at	211755_s_at	208854_s_at	217019_at
201043_s_at	211800_s_at	208857_s_at	217368_at
201049_s_at	211953_s_at	208858_s_at	217394_at
201051_at	211960_s_at	208869_s_at	217501_at
201060_x_at	212016_s_at	208875_s_at	217599_s_at
201061_s_at	212050_at	208881_x_at	217604_at
201063_at	212081_x_at	208920_at	217742_s_at
201064_s_at	212088_at	208945_s_at	217804_s_at
201068_s_at	212105_s_at	208987_s_at	217885_at
201070_x_at	212114_at	208991_at	217895_at
201071_x_at	212136_at	208995_s_at	217905_at
201076_at	212138_at	209027_s_at	217941_s_at
201077_s_at	212174_at	209042_s_at	217949_s_at
201083_s_at	212175_s_at	209105_at	217960_s_at
201084_s_at	212177_at	209111_at	217991_x_at
201086_x_at	212208_at	209122_at	218123_at
201088_at	212223_at	209143_s_at	218126_at
201089_at	212229_s_at	209153_s_at	218128_at
201090_x_at	212268_at	209158_s_at	218132_s_at
201091_s_at	212301_at	209175_at	218136_s_at
201092_at	212318_at	209189_at	218154_at
201094_at	212320_at	209190_s_at	218167_at
201096_s_at	212330_at	209194_at	218188_s_at
201097_s_at	212368_at	209221_s_at	218197_s_at
201098_at	212414_s_at	209239_at	218251_at
201099_at	212417_at	209282_at	218259_at
201103_x_at	212428_at	209302_at	218281_at
201105_at	212434_at	209304_x_at	218291_at
201106_at	212440_at	209321_s_at	218309_at
201112_s_at	212498_at	209323_at	218344_s_at
201113_at	212543_at	209354_at	218346_s_at
201114_x_at	212544_at	209358_at	218370_s_at
201119_s_at	212546_s_at	209362_at	218373_at
201128_s_at	212594_at	209363_s_at	218401_s_at
201133_s_at	212597_s_at	209388_at	218427_at
201134_x_at	212599_at	209457_at	218431_at
201135_at	212610_at	209494_s_at	218437_s_at
201137_s_at	212649_at	209507_at	218440_at
201138_s_at	212672_at	209526_s_at	218472_s_at
201140_s_at	212697_at	209538_at	218499_at
201143_s_at	212756_s_at	209553_at	218506_x_at
201145_at	212815_at	209565_at	218538_s_at
201146_at	212833_at	209571_at	218552_at
201151_s_at	212862_at	209579_s_at	218570_at
201152_s_at	212878_s_at	209586_s_at	218573_at
201154_x_at	212886_at	209626_s_at	218588_s_at
201164_s_at	212899_at	209640_at	218604_at
201165_s_at	212908_at	209648_x_at	218622_at
201170_s_at	212910_at	209703_x_at	218628_at
201172_x_at	212917_x_at	209750_at	218632_at
201173_x_at	212934_at	209751_s_at	218674_at
201175_at	212948_at	209762_x_at	218701_at
201177_s_at	212971_at	209766_at	218715_at
201178_at	212994_at	209806_at	218724_s_at
201179_s_at	213027_at	209814_at	218728_s_at
201181_at	213097_s_at	209833_at	218763_at
201183_s_at	213115_at	209838_at	218830_at
201194_at	213145_at	209841_s_at	218873_at
201196_s_at	213152_s_at	209868_s_at	218889_at
201197_at	213224_s_at	209881_s_at	218937_at
201200_at	213246_at	209927_s_at	218968_s_at
201202_at	213264_at	209974_s_at	218992_at
201209_at	213281_at	210001_s_at	218993_at
201210_at	213282_at	210031_at	219002_at
201214_s_at	213294_at	210142_x_at	219008_at
201216_at	213304_at	210162_s_at	219071_x_at
201217_x_at	213311_s_at	210169_at	219118_at
201221_s_at	213359_at	210178_x_at	219123_at
201222_s_at	213373_s_at	210201_x_at	219151_s_at
201225_s_at	213379_at	210257_x_at	219157_at
201226_at	213390_at	210276_s_at	219164_s_at
201227_s_at	213396_s_at	210279_at	219166_at
201229_s_at	213496_at	210361_s_at	219178_at
201231_s_at	213535_s_at	210396_s_at	219283_at
201232_s_at	213567_at	210406_s_at	219342_at
201238_s_at	213593_s_at	210417_s_at	219368_at
201239_s_at	213594_x_at	210418_s_at	219375_at
201240_s_at	213642_at	210466_s_at	219423_x_at
201241_at	213702_x_at	210479_s_at	219426_at
201244_s_at	213704_at	210501_x_at	219443_at
201245_s_at	213797_at	210514_x_at	219458_s_at
201253_s_at	213811_x_at	210527_x_at	219520_s_at
201254_x_at	213883_s_at	210592_s_at	219571_s_at
201256_at	213902_at	210638_s_at	219575_s_at
201257_x_at	213923_at	210715_s_at	219627_at
201258_at	213979_s_at	210768_x_at	219649_at
201259_s_at	214055_x_at	210774_s_at	219691_at
201260_s_at	214060_at	210779_x_at	219711_at
201263_at	214096_s_at	210836_x_at	219816_s_at
201266_at	214109_at	210837_s_at	219870_at
201267_s_at	214150_x_at	211061_s_at	219913_s_at
201268_at	214334_x_at	211069_s_at	219924_s_at
201271_s_at	214352_s_at	211114_x_at	219938_s_at
201273_s_at	214483_s_at	211251_x_at	220044_x_at
201274_at	214501_s_at	211337_s_at	220251_at
201277_s_at	214657_s_at	211452_x_at	220386_s_at
201281_at	214683_s_at	211536_x_at	220419_s_at
201285_at	214699_x_at	211569_s_at	220446_s_at
201288_at	214741_at	211594_s_at	220477_s_at
201290_at	214756_x_at	211615_s_at	220661_s_at
201293_x_at	214801_at	211684_s_at	220702_at
201296_s_at	214805_at	211685_s_at	220750_s_at
201297_s_at	214843_s_at	211702_s_at	220760_x_at
201299_s_at	214848_at	211734_s_at	220853_at
201300_s_at	214894_x_at	211744_s_at	220947_s_at
201303_at	215000_s_at	211750_x_at	220956_s_at
201304_at	215057_at	211760_s_at	220992_s_at
201305_x_at	215148_s_at	211784_s_at	221087_s_at
201306_s_at	215158_s_at	211902_x_at	221203_s_at
201316_at	215210_s_at	211969_at	221476_s_at
201318_s_at	215222_x_at	211984_at	221532_s_at
201319_at	215399_s_at	211985_s_at	221536_s_at
201322_at	215524_x_at	211986_at	221555_x_at
201331_s_at	215631_s_at	211989_at	221590_s_at
201336_at	215772_x_at	211994_at	221619_s_at
201339_s_at	216049_at	212025_s_at	221652_s_at
201343_at	216213_at	212040_at	221681_s_at
201344_at	216250_s_at	212053_at	221736_at
201347_x_at	216262_s_at	212057_at	221995_s_at
201349_at	216321_s_at	212076_at	222046_at
201350_at	216508_x_at	212083_at	222203_s_at
201351_s_at	216525_x_at	212099_at	222360_at
201352_at	216559_x_at	212139_at	32094_at
201356_at	216563_at	212150_at	34764_at
201358_s_at	216582_at	212164_at	35265_at
201359_at	216640_s_at	212199_at	36552_at
201362_at	216920_s_at	212202_s_at	37943_at
201363_s_at	217106_x_at	212203_x_at	39835_at
201366_at	217266_at	212204_at	40189_at
201367_s_at	217379_at	212205_at	41329_at
201368_at	217503_at	212217_at	44669_at
201369_s_at	217718_s_at	212218_s_at	44696_at
201370_s_at	217726_at	212231_at	53968_at
201371_s_at	217737_x_at	212243_at	55705_at
201375_s_at	217753_s_at	212248_at	58900_at
201380_at	217759_at	212263_at	58994_at
201384_s_at	217760_at	212279_at	60794_f_at
201385_at	217776_at	212329_at	63009_at
201386_s_at	217795_s_at	212337_at	66053_at
201390_s_at	217805_at	212355_at	91617_at
201398_s_at	217808_s_at	212377_s_at	91816_f_at
201399_s_at	217858_s_at	212397_at
201400_at	217861_s_at	212418_at
201405_s_at	217863_at	212426_s_at
201406_at	217877_s_at	212441_at
201407_s_at	217918_at	212442_s_at
201408_at	217926_at	212462_at
201409_s_at	217940_s_at	212468_at
201412_at	217945_at	212472_at
201413_at	217961_at	212507_at
201424_s_at	217980_s_at	212509_s_at
201426_s_at	217982_s_at	212512_s_at
201429_s_at	217996_at	212520_s_at
201433_s_at	218007_s_at	212539_at
201437_s_at	218042_at	212542_s_at
201441_at	218077_s_at	212573_at
201444_s_at	218085_at	212593_s_at
201446_s_at	218098_at	212595_s_at
201447_at	218108_at	212615_at
201448_at	218109_s_at	212626_x_at
201449_at	218119_at	212673_at
201450_s_at	218137_s_at	212739_s_at
201453_x_at	218163_at	212740_at
201457_x_at	218170_at	212742_at
201460_at	218208_at	212752_at
201463_s_at	218236_s_at	212754_s_at
201472_at	218241_at	212760_at
201473_at	218247_s_at	212762_s_at
201475_x_at	218253_s_at	212769_at
201476_s_at	218268_at	212771_at
201477_s_at	218288_s_at	212780_at
201479_at	218315_s_at	212809_at
201487_at	218323_at	212819_at
201491_at	218331_s_at	212834_at
201492_s_at	218333_at	212840_at
201493_s_at	218386_x_at	212867_at
201499_s_at	218392_x_at	212895_s_at
201502_s_at	218435_at	212916_at
201503_at	218456_at	212959_s_at
201507_at	218460_at	212969_x_at
201516_at	218478_s_at	212973_at
201517_at	218496_at	212989_at
201518_at	218501_at	213022_s_at
201519_at	218524_at	213026_at
201522_x_at	218528_s_at	213043_s_at
201523_x_at	218554_s_at	213046_at
201524_x_at	218568_at	213092_x_at
201527_at	218602_s_at	213104_at
201528_at	218662_s_at	213154_s_at
201529_s_at	218734_at	213212_x_at
201530_x_at	218735_s_at	213220_at
201531_at	218747_s_at	213279_at
201532_at	218768_at	213287_s_at
201533_at	218803_at	213313_at
201534_s_at	218817_at	213334_x_at
201540_at	218819_at	213410_at
201542_at	218877_s_at	213416_at
201544_x_at	218883_s_at	213476_x_at
201549_x_at	218896_s_at	213549_at
201550_x_at	218924_s_at	213581_at
201552_at	218936_s_at	213637_at
201553_s_at	218955_at	213649_at
201556_s_at	219031_s_at	213688_at
201557_at	219062_s_at	213720_s_at
201558_at	219069_at	213725_x_at
201566_x_at	219119_at	213741_s_at
201568_at	219200_at	213775_x_at
201572_x_at	219206_x_at	213795_s_at
201573_s_at	219237_s_at	213850_s_at
201575_at	219297_at	213906_at
201577_at	219325_s_at	213908_at
201581_at	219356_s_at	213958_at
201583_s_at	219648_at	214035_x_at
201584_s_at	219679_s_at	214047_s_at
201586_s_at	219696_at	214049_x_at
201587_s_at	219734_at	214112_s_at
201589_at	219843_at	214131_at
201590_x_at	220099_s_at	214157_at
201591_s_at	220127_s_at	214214_s_at
201592_at	220202_s_at	214230_at
201593_s_at	220239_at	214252_s_at
201595_s_at	220525_s_at	214298_x_at
201597_at	220925_at	214323_s_at
201599_at	220942_x_at	214429_at
201600_at	220953_s_at	214439_x_at
201601_x_at	221046_s_at	214467_at
201602_s_at	221080_s_at	214548_x_at
201603_at	221104_s_at	214578_s_at
201605_x_at	221235_s_at	214590_s_at
201606_s_at	221472_at	214661_s_at
201612_at	221473_x_at	214672_at
201619_at	221481_x_at	214700_x_at
201620_at	221505_at	214719_at
201623_s_at	221561_at	214779_s_at
201624_at	221669_s_at	214864_s_at
201625_s_at	221705_s_at	214902_x_at
201630_s_at	221712_s_at	214931_s_at
201634_s_at	221743_at	214958_s_at
201636_at	221749_at	214983_at
201643_x_at	221776_s_at	215011_at
201647_s_at	221786_at	215088_s_at
201648_at	221791_s_at	215136_s_at
201649_at	221806_s_at	215230_x_at
201652_at	221820_s_at	215287_at
201653_at	221829_s_at	215342_s_at
201661_s_at	221847_at	215412_x_at
201662_s_at	221865_at	215434_x_at
201664_at	221952_x_at	215438_x_at
201665_x_at	221986_s_at	215628_x_at
201675_at	222038_s_at	215667_x_at
201676_x_at	222129_at	215671_at
201677_at	222132_s_at	215764_x_at
201680_x_at	222154_s_at	215930_s_at
201684_s_at	222182_s_at	216044_x_at
201685_s_at	222309_at	216091_s_at
201687_s_at	32062_at	216159_s_at
201689_s_at	32723_at	216252_x_at
201690_s_at	35150_at	216274_s_at
201697_s_at	39729_at	216383_at
201698_s_at	40465_at	216384_x_at
201699_at	41512_at	216396_s_at
201700_at	44120_at	216484_x_at
201701_s_at	44617_at	216515_x_at
201713_s_at	45828_at	216550_x_at
201715_s_at	46323_at	216834_at
201721_s_at	48659_at	216841_s_at
201722_s_at	49077_at	216942_s_at
201723_s_at	49878_at	217100_s_at
201724_s_at	56256_at	217143_s_at
201726_at	57532_at	217144_at
201730_s_at	59999_at	217165_x_at
201731_s_at	AFFX-HUMISGF3A/M97935_MA_at	217168_s_at
201734_at	AFFX-M27830_5_at	217226_s_at
201736_s_at	AFFX-r2-Hs28SrRNA-3_at	217234_s_at
201737_s_at		217286_s_at
201739_at		217299_s_at
201742_x_at		217527_s_at
201745_at		217655_at
201746_at		217727_x_at
201748_s_at		217728_at
201751_at		217730_at
201752_s_at		217738_at
201753_s_at		217739_s_at
201757_at		217744_s_at
201760_s_at		217748_at
201761_at		217750_s_at
201762_s_at		217794_at
201769_at		217796_s_at
201770_at		217813_s_at
201771_at		217821_s_at
201778_s_at		217824_at
201779_s_at		217836_s_at
201780_s_at		217840_at
201781_s_at		217848_s_at
201782_s_at		217855_x_at
201784_s_at		217864_s_at
201788_at		217884_at
201800_s_at		217888_s_at
201803_at		217893_s_at
201804_x_at		217899_at
201807_at		217906_at
201811_x_at		217910_x_at
201812_s_at		217913_at
201821_s_at		217919_s_at
201823_s_at		217927_at
201832_s_at		217928_s_at
201833_at		217931_at
201840_at		217947_at
201845_s_at		217966_s_at
201846_s_at		218005_at
201847_at		218010_x_at
201849_at		218018_at
201853_s_at		218020_s_at
201857_at		218023_s_at
201858_s_at		218041_x_at
201859_at		218061_at
201861_s_at		218064_s_at
201863_at		218066_at
201864_at		218100_s_at
201865_x_at		218140_x_at
201871_s_at		218150_at
201872_s_at		218156_s_at
201873_s_at		218166_s_at
201877_s_at		218177_at
201880_at		218190_s_at
201883_s_at		218203_at
201885_s_at		218205_s_at
201889_at		218212_s_at
201891_s_at		218218_at
201892_s_at		218238_at
201898_s_at		218239_s_at
201899_s_at		218249_at
201901_s_at		218258_at
201903_at		218260_at
201909_at		218262_at
201912_s_at		218264_at
201916_s_at		218277_s_at
201917_s_at		218343_s_at
201918_at		218367_x_at
201919_at		218405_at
201920_at		218426_s_at
201921_at		218429_s_at
201922_at		218438_s_at
201923_at		218448_at
201924_at		218462_at
201925_s_at		218477_at
201926_s_at		218557_at
201928_at		218565_at
201930_at		218593_at
201933_at		218633_x_at
201938_at		218655_s_at
201941_at		218669_at
201947_s_at		218681_s_at
201949_x_at		218696_at
201950_x_at		218716_x_at
201953_at		218771_at
201954_at		218812_s_at
201955_at		218842_at
201960_s_at		218845_at
201967_at		218850_s_at
201968_s_at		218866_s_at
201973_s_at		218880_at
201975_at		218887_at
201980_s_at		218911_at
201985_at		218913_s_at
201986_at		218920_at
201987_at		218940_at
201988_s_at		218943_s_at
201989_s_at		218961_s_at
201990_s_at		219013_at
201993_x_at		219014_at
201994_at		219016_at
201996_s_at		219032_x_at
201998_at		219037_at
201999_s_at		219041_s_at
202001_s_at		219049_at
202004_x_at		219065_s_at
202010_s_at		219086_at
202016_at		219100_at
202021_x_at		219161_s_at
202026_at		219180_s_at
202028_s_at		219248_at
202029_x_at		219303_at
202034_x_at		219317_at
202038_at		219326_s_at
202040_s_at		219347_at
202042_at		219351_at
202043_s_at		219382_at
202047_s_at		219433_at
202049_s_at		219470_x_at
202060_at		219484_at
202066_at		219505_at
202068_s_at		219557_s_at
202069_s_at		219618_at
202073_at		219798_s_at
202076_at		219812_at
202077_at		219854_at
202081_at		219910_at
202088_at		219933_at
202089_s_at		219940_s_at
202093_s_at		219979_s_at
202097_at		220036_s_at
202100_at		220052_s_at
202102_s_at		220083_x_at
202105_at		220199_s_at
202107_s_at		220238_s_at
202110_at		220306_at
202114_at		220342_x_at
202121_s_at		220352_x_at
202124_s_at		220390_at
202125_s_at		220418_at
202127_at		220547_s_at
202130_at		220566_at
202136_at		220605_s_at
202137_s_at		220721_at
202139_at		220746_s_at
202140_s_at		220890_s_at
202141_s_at		220924_s_at
202146_at		220946_s_at
202149_at		220949_s_at
202158_s_at		221011_s_at
202162_s_at		221039_s_at
202163_s_at		221044_s_at
202164_s_at		221218_s_at
202165_at		221255_s_at
202166_s_at		221293_s_at
202167_s_at		221306_at
202169_s_at		221474_at
202171_at		221515_s_at
202172_at		221519_at
202182_at		221531_at
202185_at		221534_at
202194_at		221535_at
202199_s_at		221547_at
202200_s_at		221548_s_at
202205_at		221556_at
202206_at		221588_x_at
202208_s_at		221593_s_at
202209_at		221647_s_at
202213_s_at		221675_s_at
202215_s_at		221689_s_at
202220_at		221699_s_at
202221_s_at		221767_x_at
202227_s_at		221774_x_at
202230_s_at		221778_at
202231_at		221803_s_at
202243_s_at		221816_s_at
202244_at		221827_at
202246_s_at		221844_x_at
202251_at		221903_s_at
202258_s_at		221938_x_at
202259_s_at		221985_at
202264_s_at		222001_x_at
202265_at		222018_at
202266_at		222028_at
202271_at		222044_at
202277_at		222045_s_at
202279_at		222047_s_at
202282_at		222099_s_at
202294_at		222111_at
202295_s_at		222164_at
202296_s_at		222165_x_at
202298_at		222326_at
202300_at		222366_at
202301_s_at		243_g_at
202304_at		31826_at
202306_at		32088_at
202315_s_at		32541_at
202317_s_at		32837_at
202318_s_at		33760_at
202322_s_at		35201_at
202324_s_at		37226_at
202329_at		38892_at
202333_s_at		39817_s_at
202343_x_at		41160_at
202346_at		41858_at
202347_s_at		43511_s_at
202355_s_at		46167_at
202361_at		46270_at
202362_at		46665_at
202364_at		47571_at
202370_s_at		48531_at
202379_s_at		52164_at
202386_s_at		52169_at
202388_at		52731_at
202393_s_at		52940_at
202396_at		59433_at
202397_at		59705_at
202406_s_at		62212_at
202408_s_at		632_at
202412_s_at		78383_at
202419_at		AFFX-HUMRGE/M10098_5_at
202420_s_at
202422_s_at
202423_at
202427_s_at
202428_x_at
202429_s_at
202430_s_at
202438_x_at
202442_at
202446_s_at
202457_s_at
202460_s_at
202461_at
202466_at
202467_s_at
202471_s_at
202475_at
202478_at
202479_s_at
202487_s_at
202497_x_at
202498_s_at
202499_s_at
202501_at
202502_at
202503_s_at
202506_at
202511_s_at
202515_at
202518_at
202520_s_at
202521_at
202522_at
202524_s_at
202526_at
202527_s_at
202531_at
202537_s_at
202541_at
202544_at
202546_at
202553_s_at
202558_s_at
202560_s_at
202567_at
202582_s_at
202591_s_at
202594_at
202595_s_at
202596_at
202599_s_at
202600_s_at
202602_s_at
202603_at
202605_at
202606_s_at
202614_at
202615_at
202621_at
202630_at
202632_at
202633_at
202634_at
202644_s_at
202646_s_at
202647_s_at
202649_x_at
202651_at
202653_s_at
202656_s_at
202657_s_at
202658_at
202659_at
202660_at
202663_at
202664_at
202666_s_at
202673_at
202677_at
202678_at
202680_at
202682_s_at
202683_s_at
202687_s_at
202688_at
202691_at
202695_s_at
202697_at
202698_x_at
202702_at
202708_s_at
202713_s_at
202717_s_at
202719_s_at
202720_at
202724_s_at
202730_s_at
202736_s_at
202737_s_at
202741_at
202742_s_at
202746_at
202747_s_at
202748_at
202753_at
202757_at
202759_s_at
202760_s_at
202770_s_at
202771_at
202776_at
202778_s_at
202779_s_at
202783_at
202786_at
202794_at
202798_at
202805_s_at
202812_at
202815_s_at
202818_s_at
202830_s_at
202841_x_at
202843_at
202844_s_at
202846_s_at
202854_at
202861_at
202869_at
202881_x_at
202887_s_at
202888_s_at
202892_at
202893_at
202900_s_at
202901_x_at
202902_s_at
202904_s_at
202905_x_at
202907_s_at
202909_at
202910_s_at
202918_s_at
202919_at
202923_s_at
202930_s_at
202939_at
202941_at
202947_s_at
202951_at
202957_at
202959_at
202961_s_at
202968_s_at
202969_at
202970_at
202971_s_at
202979_s_at
202981_x_at
202983_at
202985_s_at
202988_s_at
203008_x_at
203011_at
203012_x_at
203028_s_at
203034_s_at
203039_s_at
203044_at
203048_s_at
203049_s_at
203053_at
203057_s_at
203077_s_at
203078_at
203082_at
203085_s_at
203095_at
203102_s_at
203105_s_at
203107_x_at
203113_s_at
203132_at
203133_at
203136_at
203138_at
203152_at
203156_at
203159_at
203160_s_at
203162_s_at
203175_at
203176_s_at
203177_x_at
203182_s_at
203183_s_at
203190_at
203200_s_at
203202_at
203203_s_at
203224_at
203232_s_at
203247_s_at
203250_at
203258_at
203259_s_at
203262_s_at
203269_at
203274_at
203275_at
203276_at
203285_s_at
203301_s_at
203302_at
203306_s_at
203310_at
203311_s_at
203312_x_at
203314_at
203316_s_at
203317_at
203318_s_at
203321_s_at
203332_s_at
203336_s_at
203338_at
203341_at
203345_s_at
203347_s_at
203351_s_at
203356_at
203362_s_at
203371_s_at
203373_at
203379_at
203380_x_at
203385_at
203386_at
203387_s_at
203392_s_at
203401_at
203402_at
203403_s_at
203405_at
203408_s_at
203414_at
203415_at
203416_at
203420_at
203427_at
203428_s_at
203429_s_at
203430_at
203433_at
203445_s_at
203449_s_at
203455_s_at
203459_s_at
203462_x_at
203465_at
203474_at
203478_at
203480_s_at
203486_s_at
203487_s_at
203492_x_at
203493_s_at
203502_at
203508_at
203509_at
203511_s_at
203513_at
203517_at
203522_at
203523_at
203525_s_at
203526_s_at
203528_at
203529_at
203531_at
203537_at
203538_at
203544_s_at
203553_s_at
203566_s_at
203574_at
203579_s_at
203583_at
203584_at
203593_at
203605_at
203613_s_at
203614_at
203622_s_at
203624_at
203629_s_at
203630_s_at
203640_at
203648_at
203652_at
203654_s_at
203655_at
203659_s_at
203663_s_at
203667_at
203668_at
203685_at
203689_s_at
203704_s_at
203707_at
203708_at
203710_at
203725_at
203729_at
203732_at
203738_at
203739_at
203741_s_at
203748_x_at
203752_s_at
203758_at
203761_at
203774_at
203800_s_at
203818_s_at
203825_at
203828_s_at
203831_at
203832_at
203833_s_at
203843_at
203845_at
203852_s_at
203880_at
203885_at
203893_at
203898_at
203909_at
203925_at
203932_at
203935_at
203936_s_at
203941_at
203943_at
203944_x_at
203956_at
203960_s_at
203966_s_at
203970_s_at
203972_s_at
203983_at
204009_s_at
204019_s_at
204020_at
204023_at
204048_s_at
204049_s_at
204053_x_at
204060_s_at
204061_at
204070_at
204075_s_at
204076_at
204079_at
204084_s_at
204093_at
204094_s_at
204102_s_at
204109_s_at
204116_at
204118_at
204120_s_at
204127_at
204143_s_at
204145_at
204153_s_at
204164_at
204170_s_at
204176_at
204185_x_at
204190_at
204192_at
204197_s_at
204198_s_at
204203_at
204205_at
204215_at
204219_s_at
204220_at
204224_s_at
204232_at
204234_s_at
204236_at
204243_at
204246_s_at
204252_at
204258_at
204265_s_at
204269_at
204275_at
204279_at
204285_s_at
204286_s_at
204291_at
204299_at
204313_s_at
204314_s_at
204326_x_at
204327_s_at
204328_at
204331_s_at
204333_s_at
204336_s_at
204350_s_at
204352_at
204354_at
204367_at
204369_at
204372_s_at
204396_s_at
204405_x_at
204409_s_at
204410_at
204415_at
204417_at
204480_s_at
204490_s_at
204491_at
204496_at
204500_s_at
204512_at
204516_at
204527_at
204528_s_at
204529_s_at
204552_at
204563_at
204567_s_at
204568_at
204612_at
204622_x_at
204634_at
204639_at
204640_s_at
204645_at
204646_at
204651_at
204652_s_at
204655_at
204658_at
204661_at
204665_at
204683_at
204690_at
204698_at
204703_at
204710_s_at
204731_at
204735_at
204739_at
204744_s_at
204745_x_at
204759_at
204774_at
204777_s_at
204791_at
204794_at
204805_s_at
204806_x_at
204808_s_at
204809_at
204820_s_at
204839_at
204847_at
204852_s_at
204857_at
204859_s_at
204873_at
204881_s_at
204890_s_at
204891_s_at
204892_x_at
204897_at
204900_x_at
204912_at
204917_s_at
204918_s_at
204923_at
204949_at
204950_at
204951_at
204957_at
204960_at
204972_at
204976_s_at
204977_at
204994_at
205000_at
205005_s_at
205006_s_at
205013_s_at
205022_s_at
205026_at
205036_at
205038_at
205055_at
205062_x_at
205070_at
205078_at
205087_at
205091_x_at
205135_s_at
205139_s_at
205171_at
205176_s_at
205191_at
205197_s_at
205202_at
205213_at
205214_at
205238_at
205239_at
205251_at
205255_x_at
205256_at
205263_at
205269_at
205270_s_at
205282_at
205285_s_at
205288_at
205291_at
205292_s_at
205324_s_at
205329_s_at
205357_s_at
205376_at
205408_at
205412_at
205419_at
205434_s_at
205474_at
205488_at
205510_s_at
205518_s_at
205545_x_at
205546_s_at
205548_s_at
205583_s_at
205590_at
205596_s_at
205644_s_at
205661_s_at
205664_at
205668_at
205681_at
205682_x_at
205690_s_at
205711_x_at
205718_at
205739_x_at
205745_x_at
205756_s_at
205763_s_at
205771_s_at
205788_s_at
205790_at
205798_at
205804_s_at
205811_at
205831_at
205849_s_at
205873_at
205882_x_at
205885_s_at
205887_x_at
205895_s_at
205898_at
205953_at
205961_s_at
205967_at
205988_at
206015_s_at
206036_s_at
206050_s_at
206052_s_at
206053_at
206055_s_at
206059_at
206060_s_at
206061_s_at
206066_s_at
206087_x_at
206095_s_at
206099_at
206113_s_at
206118_at
206133_at
206158_s_at
206174_s_at
206194_at
206200_s_at
206240_s_at
206245_s_at
206247_at
206257_at
206296_x_at
206308_at
206332_s_at
206337_at
206342_x_at
206491_s_at
206542_s_at
206544_x_at
206545_at
206555_s_at
206559_x_at
206562_s_at
206584_at
206621_s_at
206631_at
206656_s_at
206662_at
206666_at
206668_s_at
206687_s_at
206689_x_at
206695_x_at
206700_s_at
206707_x_at
206761_at
206770_s_at
206792_x_at
206804_at
206809_s_at
206829_x_at
206833_s_at
206848_at
206861_s_at
206874_s_at
206875_s_at
206907_at
206936_x_at
206966_s_at
206968_s_at
206989_s_at
207001_x_at
207023_x_at
207040_s_at
207081_s_at
207121_s_at
207127_s_at
207132_x_at
207152_at
207157_s_at
207168_s_at
207196_s_at
207198_s_at
207238_s_at
207243_s_at
207266_x_at
207318_s_at
207332_s_at
207335_x_at
207339_s_at
207351_s_at
207405_s_at
207419_s_at
207435_s_at
207445_s_at
207467_x_at
207483_s_at
207507_s_at
207508_at
207522_s_at
207525_s_at
207535_s_at
207543_s_at
207545_s_at
207564_x_at
207573_x_at
207574_s_at
207585_s_at
207614_s_at
207628_s_at
207651_at
207654_x_at
207665_at
207668_x_at
207687_at
207688_s_at
207700_s_at
207719_x_at
207724_s_at
207760_s_at
207777_s_at
207783_x_at
207785_s_at
207791_s_at
207805_s_at
207809_s_at
207840_at
207842_s_at
207936_x_at
207945_s_at
207956_x_at
207957_s_at
207966_s_at
207974_s_at
207980_s_at
207983_s_at
207988_s_at
207996_s_at
208024_s_at
208030_s_at
208042_at
208051_s_at
208066_s_at
208070_s_at
208073_x_at
208074_s_at
208078_s_at
208082_x_at
208089_s_at
208091_s_at
208095_s_at
208097_s_at
208103_s_at
208113_x_at
208118_x_at
208120_x_at
208137_x_at
208152_s_at
208174_x_at
208206_s_at
208246_x_at
208248_x_at
208264_s_at
208270_s_at
208290_s_at
208296_x_at
208306_x_at
208308_s_at
208309_s_at
208310_s_at
208313_s_at
208319_s_at
208325_s_at
208374_s_at
208405_s_at
208442_s_at
208517_x_at
208549_x_at
208581_x_at
208591_s_at
208598_s_at
208610_s_at
208611_s_at
208612_at
208615_s_at
208616_s_at
208617_s_at
208624_s_at
208625_s_at
208627_s_at
208628_s_at
208632_at
208635_x_at
208638_at
208640_at
208641_s_at
208642_s_at
208643_s_at
208644_at
208645_s_at
208646_at
208652_at
208653_s_at
208654_s_at
208655_at
208656_s_at
208657_s_at
208658_at
208659_at
208662_s_at
208666_s_at
208668_x_at
208669_s_at
208671_at
208672_s_at
208673_s_at
208675_s_at
208679_s_at
208680_at
208683_at
208684_at
208685_x_at
208686_s_at
208687_x_at
208688_x_at
208689_s_at
208690_s_at
208691_at
208692_at
208695_s_at
208697_s_at
208700_s_at
208705_s_at
208706_s_at
208708_x_at
208709_s_at
208713_at
208714_at
208715_at
208716_s_at
208720_s_at
208721_s_at
208722_s_at
208723_at
208726_s_at
208728_s_at
208729_x_at
208730_x_at
208734_x_at
208735_s_at
208736_at
208738_x_at
208739_x_at
208741_at
208742_s_at
208743_s_at
208746_x_at
208750_s_at
208752_x_at
208753_s_at
208754_s_at
208755_x_at
208758_at
208761_s_at
208763_s_at
208764_s_at
208765_s_at
208766_s_at
208768_x_at
208770_s_at
208771_s_at
208772_at
208773_s_at
208775_at
208777_s_at
208778_s_at
208780_x_at
208783_s_at
208786_s_at
208788_at
208798_x_at
208800_at
208803_s_at
208804_s_at
208805_at
208808_s_at
208809_s_at
208812_x_at
208815_x_at
208819_at
208821_at
208822_s_at
208825_x_at
208826_x_at
208828_at
208829_at
208833_s_at
208834_x_at
208836_at
208839_s_at
208842_s_at
208843_s_at
208845_at
208846_s_at
208848_at
208852_s_at
208853_s_at
208855_s_at
208856_x_at
208859_s_at
208860_s_at
208861_s_at
208863_s_at
208864_s_at
208865_at
208866_at
208868_s_at
208870_x_at
208872_s_at
208873_s_at
208876_s_at
208882_s_at
208883_at
208884_s_at
208885_at
208887_at
208894_at
208896_at
208897_s_at
208898_at
208899_x_at
208904_s_at
208909_at
208910_s_at
208918_s_at
208921_s_at
208922_s_at
208925_at
208927_at
208929_x_at
208931_s_at
208933_s_at
208935_s_at
208938_at
208939_at
208942_s_at
208943_s_at
208946_s_at
208949_s_at
208952_s_at
208955_at
208959_s_at
208960_s_at
208961_s_at
208965_s_at
208966_x_at
208968_s_at
208970_s_at
208975_s_at
208977_x_at
208979_at
208980_s_at
208982_at
208985_s_at
208986_at
208988_at
208990_s_at
208996_s_at
208998_at
209001_s_at
209006_s_at
209007_s_at
209009_at
209020_at
209022_at
209023_s_at
209024_s_at
209025_s_at
209026_x_at
209028_s_at
209033_s_at
209036_s_at
209037_s_at
209040_s_at
209043_at
209046_s_at
209049_s_at
209050_s_at
209056_s_at
209058_at
209059_s_at
209061_at
209063_x_at
209064_x_at
209065_at
209067_s_at
209069_s_at
209075_s_at
209076_s_at
209077_at
209080_x_at
209083_at
209088_s_at
209089_at
209090_s_at
209091_s_at
209092_s_at
209095_at
209096_at
209102_s_at
209103_s_at
209104_s_at
209106_at
209107_x_at
209112_at
209115_at
209118_s_at
209124_at
209130_at
209134_s_at
209136_s_at
209137_s_at
209140_x_at
209141_at
209142_s_at
209146_at
209148_at
209154_at
209157_at
209165_at
209174_s_at
209180_at
209184_s_at
209185_s_at
209186_at
209187_at
209188_x_at
209193_at
209198_s_at
209201_x_at
209205_s_at
209206_at
209214_s_at
209216_at
209217_s_at
209224_s_at
209229_s_at
209240_at
209248_at
209249_s_at
209250_at
209251_x_at
209258_s_at
209259_s_at
209265_s_at
209267_s_at
209272_at
209274_s_at
209276_s_at
209284_s_at
209285_s_at
209295_at
209296_at
209300_s_at
209303_at
209305_s_at
209312_x_at
209313_at
209316_s_at
209326_at
209329_x_at
209330_s_at
209332_s_at
209337_at
209340_at
209341_s_at
209345_s_at
209348_s_at
209350_s_at
209375_at
209376_x_at
209377_s_at
209379_s_at
209389_x_at
209390_at
209397_at
209398_at
209404_s_at
209406_at
209422_at
209430_at
209431_s_at
209435_s_at
209444_at
209448_at
209449_at
209451_at
209452_s_at
209455_at
209467_s_at
209471_s_at
209472_at
209475_at
209476_at
209479_at
209481_at
209484_s_at
209489_at
209503_s_at
209509_s_at
209510_at
209514_s_at
209515_s_at
209520_s_at
209523_at
209533_s_at
209534_x_at
209536_s_at
209539_at
209563_x_at
209569_x_at
209574_s_at
209575_at
209584_x_at
209604_s_at
209606_at
209607_x_at
209619_at
209628_at
209630_s_at
209654_at
209659_s_at
209662_at
209666_s_at
209670_at
209671_x_at
209682_at
209685_s_at
209695_at
209702_at
209711_at
209723_at
209732_at
209741_x_at
209748_at
209753_s_at
209760_at
209780_at
209790_s_at
209795_at
209798_at
209813_x_at
209827_s_at
209829_at
209835_x_at
209845_at
209846_s_at
209852_x_at
209860_s_at
209861_s_at
209862_s_at
209864_at
209879_at
209882_at
209884_s_at
209898_x_at
209899_s_at
209903_s_at
209907_s_at
209932_s_at
209939_x_at
209944_at
209967_s_at
209969_s_at
209970_x_at
209984_at
210005_at
210014_x_at
210017_at
210018_x_at
210024_s_at
210038_at
210039_s_at
210046_s_at
210054_at
210057_at
210058_at
210070_s_at
[truncated: 1,893 more rows]
