# Supplementary material for: Preservation affinity in consensus modules among stages of HIV-1 progression
Source: BMC Bioinformatics. 2017 Mar 20;18:181. doi: 10.1186/s12859-017-1590-3 (PMC5359929; doi:10.1186/s12859-017-1590-3)
Supplement: Additional file 12 — List of genes preserved in consensus modules of each category. (XLSX 11.5 kb) [file 12859_2017_1590_MOESM12_ESM.xlsx]

## Sheet: Gene Details
List of Genes Preserved in Consensus Modules of each Category
List of Genes Preserved in Category1 (Acute-Chronic Pair) [62]	List of Genes Preserved in Category2 (Chronic-Non Progressor Pair) [28]	List of Genes Preserved in Category3 (Acute-Non Progressor Pair) [134]
'ACTB'	'ANXA2'	'ABCE1'
'AHCYL1'	'DARS'	'ACSL4'
'AKAP11'	'DDX18'	'ACTB'
'ARMC2-AS1'	'EIF1AX'	'ANXA2'
'ARPC2'	'FASTKD5'	'AP2M1'
'BCL2'	'FAU'	'AREG'
'CCDC69'	'H3F3A'	'ARPC2'
'CCL5'	'HLA-B'	'ATRX'
'CD44'	'HLA-E'	'ATXN10'
'CD63'	'HLA-G'	'BAZ1A'
'CD84'	'IDS'	'BIN2'
'CEP68'	'LAT'	'CALM1'
'CSNK2A1'	'MIR1244-1'	'CASP6'
'CTBP1'	'MIR1292'	'CCL5'
'CX3CR1'	'NUP54'	'CCNT2'
'DBI'	'PAX8'	'CD160'
'DUSP2'	'PHF3'	'CD28'
'EXOC1'	'PNMA1'	'CD3D'
'GADD45A'	'PSMD4'	'CD47'
'HDAC1'	'RPLP0'	'CD59'
'HLA-DPB1'	'RPLP2'	'CD6'
'HLA-DQB1'	'RPN2'	'CDKN1B'
'HMGB1'	'RPS4X'	'CFL1'
'HNRNPD'	'RPS6'	'CSNK1A1'
'HUWE1'	'S100A10'	'CYB5A'
'IDH2'	'TARDBP'	'DBI'
'IPO7'	'TUBA1B'	'DPM1'
'KPNA2'	'VAMP3'	'EEF1A1'
'LIMS4'		'EHD1'
'LITAF'		'EIF3B'
'LOC101060363'		'EIF3F'
'MIR4745'		'FAU'
'MLLT3'		'FCMR'
'Mt1f'		'FKBP11'
'NCOA1'		'FLNA'
'NEK1'		'FYN'
'OPA1'		'GAPDH'
'PAK2'		'GZMK'
'PDIA6'		'HIVEP2'
'PDP1'		'HMCES'
'PIK3IP1'		'HMGN2'
'RGPD4'		'HNRNPA1'
'RPL24'		'HNRNPD'
'RPL32'		'HNRNPU'
'RPS10'		'HSD17B10'
'RPS4X'		'HSPA13'
'RPS6'		'INPP5D'
'SMCHD1'		'KIAA1324'
'SSBP1'		'LDHB'
'STAT1'		'LOC101929087'
'Snord42a'		'MAPK6'
'Snord45b'		'MDH2'
'TAB2'		'MIR4691'
'TCF7'		'NCL'
'TIA1'		'NECAP2'
'UBE2L3'		'NIPBL'
'USP11'		'NRIP1'
'XBP1'		'NUP210'
'ZEB1'		'OGT'
'laptm4a'		'PARK7'
'march6'		'PAXBP1'
'zrsr2'		'PDGFD'
		'PDIA3'
		'PECAM1'
		'PHF3'
		'PKIA'
		'PRKACB'
		'PRKCH'
		'PRNP'
		'PSMB10'
		'PSMB8'
		'PTPRE'
		'RAB27A'
		'RAB2A'
		'RAD21'
		'RANBP6'
		'RANBP9'
		'RAPGEF6'
		'RBMS1'
		'REEP5'
		'RPL14'
		'RPL18'
		'RPL19'
		'RPL21P28'
		'RPL24'
		'RPL27'
		'RPL6'
		'RPL9'
		'RPLP0'
		'RPLP1'
		'RPLP2'
		'RPS27A'
		'RPS3A'
		'RPS5'
		'RPSAP58'
		'RSRP1'
		'SAP18'
		'SCFD1'
		'SEC62'
		'SENP3-EIF4A1'
		'SLAMF1'
		'SMAD4'
		'SNORD139'
		'SNORD54'
		'SNRPD1'
		'SNRPD3'
		'SRSF7'
		'STAU1'
		'SUCLG2'
		'SUMO1'
		'SYNCRIP'
		'Snord21'
		'Snord42a'
		'TIA1'
		'TMEM38B'
		'TMSB4X'
		'TNFSF10'
		'TRIB2'
		'TUBA1B'
		'TUBB4B'
		'UBA3'
		'UBC'
		'UBE2L3'
		'YBX1'
		'YY1'
		'ZMYND11'
		'atg2b'
		'c12orf4'
		'hla-dra'
		'mettl3'
		'pik3cb'
		'rab22a'
		'tomm6'
		'vkorc1'
