# Supplementary material for: Preservation affinity in consensus modules among stages of HIV-1 progression
Source: BMC Bioinformatics. 2017 Mar 20;18:181. doi: 10.1186/s12859-017-1590-3 (PMC5359929; doi:10.1186/s12859-017-1590-3)
Supplement: Additional file 14 — List of exclusive immune regulatory genes expressed in stages of HIV–1 infection. (XLSX 12.1 kb) [file 12859_2017_1590_MOESM14_ESM.xlsx]

## Sheet: Gene Details
List of Exclusive Immune Regulatory Genes Expressed in Stages of HIV-1 Infection
List of Exclusive Immune Regulatory Genes Expressed in Acute Stage [148]	List of Exclusive Immune Regulatory Genes Expressed in Chronic Stage [30]	List of Exclusive Immune Regulatory Genes Expressed in Non Progressor Stage [89]
'ABCA5'	'ARHGDIA'	'A1CF'
'ABCD2'	'CASP3'	'ABCC5'
'ABCG1'	'CEACAM6'	'ADAM17'
'ACOX1'	'CREM'	'APP'
'ACP5'	'DEFA1'	'ARHGAP5'
'ADAM10'	'ECE1'	'ARL4A'
'AGFG1'	'FCHSD2'	'ARRB2'
'AGPAT1'	'GZMB'	'BAMBI'
'AHCTF1'	'HLA-DRB1'	'CACNA1A'
'AIMP2'	'IFI27'	'CCNB1IP1'
'AP3B1'	'IFI44L'	'CD46'
'ARFGEF1'	'IL15'	'CDKN1A'
'ARHGAP17'	'JMJD6'	'CHD8'
'ARHGEF7'	'LAMP2'	'COL11A2'
'ATF5'	'LAMP3'	'CSF2RB'
'ATP6V1H'	'MAPK9'	'CTSB'
'ATRN'	'MCFD2'	'CXCL5'
'BAX'	'MEF2D'	'DGKD'
'BBS9'	'PICALM'	'DRD2'
'BID'	'PLAGL2'	'F13A1'
'BNIP3'	'POU2AF1'	'FLI1'
'BTN2A1'	'PPP1R15A'	'FMOD'
'CASP4'	'RABEP1'	'FOXO3'
'CASP7'	'RNF216'	'GATA2'
'CCR2'	'SP100'	'GDF9'
'CD28'	'SP110'	'GGCX'
'CD6'	'SRR'	'GSTM1'
'CD80'	'STAT5A'	'HCFC1'
'CDK1'	'WASL'	'HDAC4'
'CDK11A'	'ZEB2'	'HDAC6'
'CELSR2'		'HRAS'
'CELSR3'		'HSPA9'
'CFLAR'		'IKBKE'
'CLDN10'		'ITGA2B'
'CLPTM1'		'ITGA5'
'CRTAM'		'ITGB2'
'CSE1L'		'ITGB3'
'CUL2'		'KAT6A'
'DAPK3'		'LEPR'
'DLEU2'		'LRIG1'
'DOK1'		'LTBP3'
'DUSP6'		'LY9'
'ECT2'		'MAP3K8'
'EI24'		'MAP4K1'
'EIF3M'		'MIA3'
'ERAP1'		'MINK1'
'ERGIC2'		'MMRN1'
'ETS1'		'NET1'
'FANCI'		'NF2'
'FANCL'		'NFATC3'
'FEM1B'		'NFX1'
'FGFR1'		'NKTR'
'FOXK2'		'NRGN'
'GPSM3'		'PCSK5'
'HFE'		'PF4'
'HIP1R'		'PF4V1'
'HIVEP2'		'PLCG2'
'HLA-DQB1'		'POLR3G'
'HPS1'		'PPBP'
'IDE'		'PPP2R1A'
'IFNAR2'		'PRKAR2B'
'IFT52'		'PRKCI'
'IGF2R'		'PTGS1'
'IGKC'		'RAB11FIP3'
'IGLC1'		'RAB5C'
'IGLL3P'		'RALBP1'
'IL11RA'		'RYBP'
'ISG20L2'		'SDPR'
'ITCH'		'SKAP2'
'KIAA0368'		'SLC11A2'
'KLHL20'		'SNCA'
'KPNA1'		'SNX1'
'KRAS'		'SNX6'
'LY6E'		'SOCS2'
'LYST'		'SOCS3'
'MADD'		'SOCS5'
'MAP1S'		'SON'
'MAP2K4'		'SOX4'
'MAP4K4'		'SPN'
'MAVS'		'TAL1'
'METTL13'		'TFPT'
'MR1'		'THOC5'
'MVK'		'TLN1'
'MZF1'		'TOP1'
'NCK1'		'TRAF3'
'NEIL3'		'TRAV8-3'
'NME6'		'USP20'
'NPC1'		'VAMP3'
'OLR1'		'WWP2'
'OPA1'
'OR1D2'
'P2RX4'
'PACS2'
'PAFAH2'
'PGF'
'PGLYRP4'
'PI4KB'
'PLAGL1'
'POLB'
'POLR3C'
'PPIE'
'PRKAR2A'
'PSMB5'
'PSMD12'
'PSMD13'
'PSTPIP1'
'PTCRA'
'RAD9A'
'RARB'
'RBM5'
'REL'
'RHOT2'
'RYK'
'SART1'
'SEPT7'
'SERPINE2'
'SIGMAR1'
'SIVA1'
'SMAD3'
'SMURF1'
'SSX2IP'
'STAT2'
'STX2'
'STX4'
'TAF9B'
'TANK'
'TAP1'
'TCIRG1'
'TCTA'
'TCTN3'
'THAP1'
'THEMIS2'
'TIAL1'
'TLR1'
'TMEM8A'
'TNFSF12-TNFSF13'
'TOP2A'
'TRIB3'
'TRIM38'
'TYMP'
'UNG'
'USP9Y'
'VEGFA'
'VLDLR'
'WARS'
'WAS'
'WWOX'
'XPA'
