# Supplementary material for: Preservation affinity in consensus modules among stages of HIV-1 progression
Source: BMC Bioinformatics. 2017 Mar 20;18:181. doi: 10.1186/s12859-017-1590-3 (PMC5359929; doi:10.1186/s12859-017-1590-3)
Supplement: Additional file 15 — List of the genes involved in the non–preserved category–1 meta-modules: “green” and “blue”. (XLSX 22.7 kb) [file 12859_2017_1590_MOESM15_ESM.xlsx]

## Sheet: Acute_Cat1
List of the genes involved in the Non-Preserved Category-1 Meta-Modules: “green” and “blue”
Genes in Non-Preserved Meta-Modules: “green” and “blue” in Acute Stage		Genes in Non-Preserved Meta-Modules: “green” and “blue” in Chronic Stage
Green Meta Module: Acute (178). Modules invloved: brown, greenyellow.	Blue Meta Module: Acute (372). Modules involved: magenta, purple, tan, turquoise.	Green Meta Module: Chronic	Blue Meta Module: Chronic (499). Modules invloved: blue, green, greenyellow, turquoise.
		No "green" Meta Module is detected in the chronic stage. Genes in "green" and "greenyellow" modules which involved in formation of "green" Meta Module in Acute stage are preserved in "blue" Meta Module in chronic stage.
'AIMP2'	'ADD3'		'ABHD17A'
'ARPC1B'	'AREG'		'ABR'
'ATF1'	'ATP2B1'		'ADA'
'ATMIN'	'BRD1'		'AIMP1'
ATP5O'	'C12ORF29'		'AK6'
'BAG1'	'CASK'		'ANXA6'
'BANP'	'CDC14A'		'AP2S1'
'BAX'	'CDC20'		'APMAP'
'BAZ1A'	'CEP170P1'		'APOBEC3C'
'C14orf1'	'CHEK1'		'APOBEC3G'
'CD164'	'CNTRL'		'ARF3'
'CENPU'	'CTSC'		'ARGLU1'
'CEP290'	'CXCR4'		'ARPC5L'
'CFLAR'	'DHX15'		'ATM'
'CHMP2A'	'DPH5'		'ATP2A3'
'COPS3'	'DUSP6'		'ATP5O'
'DDOST'	'EIF2AK1'		'ATRX'
'DLST'	'ELF4'		'BACH2'
'EFR3A'	'FAM111A'		'BBIP1'
'EIF3M'	'FANCI'		'BCL11B'
'EML2'	'GUK1'		'BIN1'
'ETFA'	'HIVEP2'		'BRD4'
'FAM96B'	'HLA-DPA1'		'CAP1'
'FKSG49'	'IPCEF1'		'CASK'
'FLNA'	'ITGB1'		'CCDC85B'
'GALNT7'	'JADE1'		'CCNC'
'GIMAP1-GIMAP5'	'KAT2A'		'CCNT2'
'GIMAP6'	'KIAA1324'		'CD28'
'GORASP2'	'LCP1'		'CD3E'
'GTF2A2'	'LEF1'		'CD44'
'HFE'	'LRRC37A2'		'CD55'
'HMGB1'	'LTB'		'CD59'
'IDS'	'MYO1F'		'CD69'
'INTS12'	'NAP1L1'		'CDC16'
'ITM2A'	'NARS'		'CDK8'
'ITPR2'	'NBPF1'		'COPS2'
'JCHAIN'	'NDUFA8'		'COX7B'
'KDM6B'	'NUP107'		'CSK'
'LAMTOR5'	'PGRMC2'		'CSNK2B'
'LCK'	'PLCL1'		'CTBP1'
'LGALS1'	'PRF1'		'CTSC'
'LOC101929087'	'RAB11FIP1'		'CYB5B'
'MED7'	'RABGAP1'		'DCK'
'MGAT4A'	'RARRES3'		'DDX18'
'MIEF1'	'RBM12B'		'DIAPH2'
'MRPS18B'	'RRM2'		'DIMT1'
'MTDH'	'SEPT6'		'DLG1'
'NDUFS1'	'SH2D2A'		'DNAJA2'
'NME1'	'SLC25A24'		'DYRK2'
'NOP10'	'SMURF1'		'EDF1'
'NUDC'	'SNRNP40'		'EIF3F'
'NUP50'	'SNRPD1'		'EIF3K'
'NUP85'	'SSBP1'		'EIF4E'
'NUP88'	'STAT5B'		'EML3'
'OGFOD1'	'TAP1'		'EVI2A'
'OGT'	'TARP'		'FAM171A1'
'OLA1'	'TBC1D4'		'FKBP1A'
'P3H1'	'TNKS'		'FKSG49'
'PARK7'	'TRADD'		'FLNA'
'PDS5A'	'TRAK2'		'FNBP1'
'PELO'	'UBE2L3'		'FRG1CP'
'PGLYRP4'	'ZNF43'		'GMIP'
'PLEKHF2'	'ZNF611'		'GPRASP1'
'PLEKHM1'	'c14orf166'		'GPSM3'
'PMS2P3'	'hla-dra'		'GSTM3'
'POLR2E'	'lpar6'		'GZMA'
'PSMD13'	'pik3cb'		'GZMK'
'PUF60'	'slc35e2b'		'H3F3A'
'RAB35'	'AHCTF1'		'HLA-DPA1'
'RABGAP1L'	'ALDOA'		'HNRNPA3P1'
'RAN'	'ARF4'		'HNRNPD'
'RBM39'	'ATXN10'		'HSD17B11'
'RECQL'	'AUH'		'HUWE1'
'RETSAT'	'CCT4'		'IL32'
'RFC4'	'CLASP2'		'IPO5'
'RPL10A'	'CLTC'		'KPNA1'
'RRM1'	'CTPS1'		'KXD1'
'SAP18'	'CYBA'		'LEF1'
'SCAMP3'	'Cox5b'		'LGALS1'
'SDHB'	'DPYSL2'		'LOC100127972'
'SELENOF'	'FIBP'		'LOC150776'
'SELL'	'GAPDH'		'LTB'
'SERP1'	'GZMK'		'MAPKAPK2'
'SET'	'HLA-DRB1'		'MBP'
'SLC4A7'	'HOPX'		'MCM3'
'SMARCA2'	'HSP90AA1'		'MIR4691'
'SMC3'	'HTATIP2'		'MIR6789'
'SNRPA1'	'LIMK2'		'MIR943'
'SRGN'	'LOC102724364'		'MORC4'
'SRRM1'	'LY75'		'MTRR'
'STX12'	'MIR6758'		'NAMPT'
'STX2'	'MT1X'		'NCOA3'
'SYNCRIP'	'NAA40'		'NECAP2'
'TMEM260'	'NUP160'		'NEK1'
'TNFSF10'	'PDIA3'		'NELFB'
'TPM4'	'PIAS1'		'NRAS'
'TRIM62'	'PPP3CA'		'NRDC'
'TUFM'	'PRDX1'		'NUDC'
'U2AF2'	'PRDX6'		'PDP1'
'UBE2B'	'PRKX'		'PEA15'
'UBR5'	'PRPF4B'		'PHF3'
'Uqcrq'	'PSMA6'		'PHTF2'
'VTI1B'	'PSMB1'		'PIK3IP1'
'WDR47'	'PSMB3'		'PIM2'
'WNK1'	'PSMB6'		'PLAGL2'
'ZNF500'	'RASA4B'		'PPIB'
'ZZEF1'	'RBL2'		'PPP1R2'
'brms1'	'RCBTB1'		'PPP6C'
'cox20'	'REXO2'		'PRKD3'
'jund'	'RNASEH2A'		'PRNP'
'march6'	'SET'		'PRPF4B'
'rubcn'	'SF3A1'		'PRR5'
'ADA'	'SIRT1'		'PSMB10'
'AP2S1'	'SLC7A6'		'PSMC5'
'APOBEC3B'	'SMARCA2'		'PSMD13'
'APOBEC3C'	'SNRPA1'		'PTP4A1'
'ARID5B'	'SUCLG2'		'PUM2'
'ATP6V0D1'	'TBC1D15'		'QKI'
'CAPN3'	'TGFBR3'		'R3HDM1'
'CCL5'	'TKT'		'RAB27A'
'CCNT2'	'TOMM22'		'RAB2A'
'CCR7'	'TOP2B'		'RABGAP1L'
'CD59'	'TWF2'		'RAC2'
'CD63'	'USP3'		'RAD17'
'CD74'	'USP32P2'		'RFTN1'
'CLIC1'	'laptm4a'		'RGS1'
'CLN5'	'sec24a'		'RHOB'
'CUX1'	'zbtb18'		'RNF11'
'CX3CR1'	'AGMAT'		'RPS4X'
'DCTN2'	'AHCYL2'		'RPS6'
'DDX18'	'APC'		'RUNX3'
'DESI2'	'BANF1'		'SATB1'
'DYNLL1'	'BMPR1A'		'SDHA'
'EFHD2'	'CASP7'		'SERINC5'
'FAM131A'	'CLPTM1'		'SGK1'
'FOXJ2'	'CYLD'		'SHC1'
'FYN'	'DCUN1D4'		'SIPA1'
'GMPS'	'DEXI'		'SIRT2'
'GPR183'	'ERCC6'		'SLC35A3'
'HLA-DMB'	'F8'		'SMARCA2'
'HSPB11'	'FAM13A'		'SMCHD1'
'KIF18B'	'IGF2R'		'SMYD2'
'KIF2C'	'INPP4B'		'SRGN'
'LINS1'	'ITGB3BP'		'SRI'
'LYST'	'ITM2B'		'SRSF1'
'MAL'	'LDLRAD4'		'SRSF10'
'MDFIC'	'MYL12A'		'STAT4'
'MTCH1'	'NFATC3'		'STK39'
'Mt1f'	'NUDT21'		'SUCLG2'
'NELFCD'	'PDHB'		'SUPT16H'
'PRKCA'	'PIK3R1'		'SYNCRIP'
'PRR5'	'PPM1A'		'SYT11'
'PSMB9'	'PPP1CC'		'TARP'
'PTER'	'PSMC3'		'TES'
'PTPN7'	'PSMD4'		'TIA1'
'RAPGEF6'	'RCOR3'		'TMEM43'
'RBM15'	'SMAD2'		'TP73-AS1'
'RGPD4'	'SMAD4'		'TRA2B'
'RUNX3'	'STIP1'		'TRIM14'
'SBF1'	'SUCLG2'		'Tug1'
'SEC62'	'SYT11'		'UBE2S'
'SEH1L'	'TAF9B'		'UBQLN2'
'SERPINE2'	'TGOLN2'		'UROS'
'SKAP1'	'TKT'		'WASF2'
'SLAMF1'	'TMEM168'		'WWP1'
'SNORA29'	'TNFAIP8'		'ZNF277'
'SOCS2'	'TUBGCP3'		'ZNF93'
'STAT4'	'UAP1'		'atxn7'
'STK17A'	'UBE2L3'		'hdgfrp3'
'TIA1'	'VCL'		'il6st'
'TMEM97'	'VCP'		'iqgap1'
'TUBB'	'YWHAQ'		'lpar6'
'USP11'	'ZBED5'		'nomo1'
'pitpna'	'ZBTB20'		'syne3'
'ppp1cb'	'atf2'		'zrsr2'
'slc39a8'	'pop7'		'ACTN1'
'syne3'	'ACTR2'		'AKAP1'
'taf7'	'AIM1'		'ALG13'
	'AIMP1'		'APEX1'
	'AKAP11'		'BIRC3'
	'ALG13'		'BNIP3'
	'AMD1'		'BTG2'
	'AMMECR1'		'C1QBP'
	'ANKRD17'		'CAPN2'
	'APC'		'CCR7'
	'APOBEC3G'		'CCR9'
	'APTX'		'CD44'
	'ARHGEF18'		'CD46'
	'ARHGEF2'		'CD7'
	'ARPC2'		'CLIC1'
	'ATP1B1'		'COIL'
	'ATP5B'		'CSNK2A1'
	'ATP5F1'		'CUL4B'
	'ATP6V1B2'		'CYLD'
	'ATP8B2'		'CYTH4'
	'BCL2'		'DDX18'
	'BID'		'EIF1AX'
	'BNIP3'		'EIF3A'
	'BRD1'		'ENOSF1'
	'CASP1'		'FASTKD5'
	'CCDC53'		'FCHSD2'
	'CCDC69'		'FHL1'
	'CCL5'		'FOXJ3'
	'CD2'		'FUBP1'
	'CD28'		'FYB'
	'CD46'		'FYN'
	'CD84'		'GNAI2'
	'CDC16'		'HIF1A'
	'CDC6'		'HLA-DQB1'
	'CEP135'		'IL2RB'
	'CEP68'		'ITGA4'
	'CIRBP'		'KIAA0922'
	'CITED2'		'KLRG1'
	'CLEC2B'		'LDLRAD4'
	'COL9A2'		'LEF1'
	'COPS8'		'LETMD1'
	'CROCCP2'		'LOC101060521'
	'CSK'		'LOC101928625'
	'Cyp1a2'		'LYST'
	'DBI'		'MAD2L1'
	'DDX23'		'MIA3'
	'DDX6'		'MIR4745'
	'DNAJC10'		'MIR6785'
	'DNAJC8'		'MT1HL1'
	'DUSP2'		'NADK'
	'DUSP7'		'NCOA1'
	'DYRK2'		'NDFIP1'
	'EDEM3'		'NFKB1'
	'EIF1AX'		'NKG7'
	'EIF2S1'		'OSER1'
	'ELK3'		'PAICS'
	'EVI2B'		'PAK2'
	'EXOC1'		'PAXBP1'
	'FBXL14'		'PDE3B'
	'FBXO3'		'PER2'
	'FYN'		'PIK3C2A'
	'GAPVD1'		'PKIA'
	'GDE1'		'PLAC8'
	'GGH'		'PNMA1'
	'GIMAP4'		'POLR2K'
	'GOLGA8A'		'PPP1CA'
	'GPATCH8'		'PPP1R2'
	'GSTA1'		'PRF1'
	'GTDC1'		'PSMA7'
	'GZMA'		'PSMD2'
	'HDAC1'		'RALGDS'
	'HLA-DPB1'		'RAP1B'
	'HLA-DQB1'		'RASA1'
	'HNRNPH3'		'RNF4'
	'IDH2'		'SIK1'
	'IDS'		'SLC25A36'
	'IFI35'		'SLC2A3'
	'IL2RG'		'SQSTM1'
	'IPO7'		'SRRT'
	'IRS2'		'STAT1'
	'IVNS1ABP'		'Snhg4'
	'KHSRP'		'TBC1D15'
	'KLF9'		'TCF3'
	'KLHDC4'		'TMEM123'
	'LACTB2'		'TMEM243'
	'LEPROTL1'		'TNFRSF10B'
	'LIMS4'		'TPK1'
	'LITAF'		'TWF1'
	'LOC100996792'		'UBR5'
	'LPGAT1'		'UGCG'
	'MAGEH1'		'Uqcrq'
	'MAN1A1'		'WNK1'
	'MCM2'		'rnf219'
	'MDH2'		'ABLIM1'
	'MIR4680'		'ADD3'
	'MLLT3'		'ATRX'
	'NFATC1'		'BAG2'
	'NKG7'		'CCL5'
	'NR3C1'		'CD63'
	'NUTF2'		'CD83'
	'OPA1'		'COPB1'
	'PAICS'		'CX3CR1'
	'PBX3'		'DHX15'
	'PBXIP1'		'DLG1'
	'PCNA'		'EID1'
	'PDE3B'		'EMP3'
	'PDIA6'		'FAS'
	'PFN2'		'GNS'
	'PGAM1'		'GYG1'
	'PIK3IP1'		'HLA-E'
	'PIKFYVE'		'HLA-F'
	'PKIA'		'Hist1h2bk'
	'POLR1C'		'ILF3'
	'PPP1CA'		'KLF4'
	'PPP2R5C'		'LEPROTL1'
	'PPT1'		'MIEF1'
	'PRKY'		'MIR4680'
	'PRPF40A'		'MMP9'
	'PSMA1'		'MRPS22'
	'PSMD8'		'MYD88'
	'PTPN12'		'Mt1f'
	'PTPN4'		'NFATC1'
	'RAB8A'		'NFE2L2'
	'RABGAP1L'		'NPC2'
	'RAC1'		'OASL'
	'RAD17'		'OXCT1'
	'RAD51AP1'		'PAIP1'
	'RALB'		'PASK'
	'RANBP6'		'PDIA3'
	'RAP2A'		'PELI1'
	'RBBP4'		'PLCL2'
	'RBM39'		'PRDX6'
	'RCOR1'		'PSMB6'
	'RDH11'		'RAB1A'
	'RER1'		'RAP1GDS1'
	'RFTN1'		'RNF138'
	'RGPD4'		'SLC7A6'
	'RHOF'		'SNRPN'
	'RPS6KA2'		'SOAT1'
	'RPS6KA5'		'SRRT'
	'RRAS2'		'STK17B'
	'RRM2'		'TBC1D4'
	'RUNX3'		'TLE4'
	'SAMSN1'		'TLK1'
	'SAT1'		'UBASH3A'
	'SATB1'		'UBE2D1'
	'SCYL3'		'USP11'
	'SEC13'		'YARS'
	'SH3BGRL'		'rbm12'
	'SLC25A4'		'scaf8'
	'SLC33A1'		'tuba4a'
	'SMAD4'		'AAGAB'
	'SMCHD1'		'ABHD3'
	'SNORA29'		'ADD3'
	'SNRPB'		'AGTPBP1'
	'SPEN'		'AIDA'
	'SQRDL'		'AKAP11'
	'SRPK2'		'AKAP13'
	'STK17A'		'APP'
	'STX8'		'ARF4'
	'Snord45b'		'ARHGAP4'
	'TAB2'		'ARHGDIA'
	'TARS'		'ARPC2'
	'TCAF1'		'ATP5D'
	'TCF7'		'ATP5I'
	'THUMPD1'		'B3GALT4'
	'TIGAR'		'BAG1'
	'TMA16'		'BBIP1'
	'TMEM30B'		'BCL2'
	'TMEM38B'		'BEX4'
	'TP73-AS1'		'BUD31'
	'TPST2'		'CAPRIN1'
	'TRIM38'		'CCDC69'
	'TUBB'		'CD3D'
	'TXNIP'		'CD44'
	'TYMS'		'CD59'
	'UBQLN2'		'CD7'
	'UGCG'		'CD84'
	'USP46'		'CDC14A'
	'XBP1'		'CDC34'
	'YARS'		'CDC42'
	'ZC3H14'		'CDK4'
	'ZEB1'		'CEP68'
	'ZNF587B'		'CMAHP'
	'ZNF665'		'COTL1'
	'ZNF83'		'CREB1'
	'ZSWIM8'		'CUL1'
	'cox11'		'CUL4B'
	'dgcr6'		'CYBA'
	'gbp1'		'DBI'
	'il6st'		'DENND1C'
	'march6'		'DGKA'
	'p2ry10'		'DICER1'
	'pitpna'		'DIMT1'
	'rab11fip5'		'DUSP2'
	'slc35a1'		'EIF3J'
	'trmt61b'		'EXOC1'
			'FAM65B'
			'FBXO21'
			'GABPB1'
			'GSE1'
			'GSTP1'
			'GTPBP4'
			'GZMM'
			'HDAC1'
			'HEBP2'
			'HECA'
			'HINT1'
			'HLA-DMB'
			'HLA-DPB1'
			'HLA-DQB1'
			'HPCAL1'
			'HSPD1'
			'IARS'
			'ICAM2'
			'IDH2'
			'IFNG'
			'ILF3'
			'IMMT'
			'IPO7'
			'IRF1'
			'ITGB7'
			'ITK'
			'KDM5B'
			'LAMP1'
			'LCP2'
			'LIMS4'
			'LIN7C'
			'LITAF'
			'LRRN3'
			'LSM8'
			'LY96'
			'MAP4K1'
			'MBIP'
			'MCL1'
			'MEF2D'
			'MGLL'
			'MIR1304'
			'MIR6125'
			'MLLT3'
			'MORF4L2'
			'MRPS12'
			'NAP1L1'
			'NCKAP1L'
			'NCOA1'
			'NELFCD'
			'NMT2'
			'NUP107'
			'NUP98'
			'OPA1'
			'PAIP1'
			'PANK3'
			'PAPOLA'
			'PDE4A'
			'PDIA6'
			'PDZD8'
			'PEX3'
			'PHF1'
			'PIM1'
			'PIP4K2A'
			'PRDX2'
			'PREPL'
			'PRPS2'
			'PSIP1'
			'PSMA6'
			'PTPRA'
			'RAB11A'
			'RAB27A'
			'RAB2A'
			'RARRES3'
			'RGPD4'
			'RGS1'
			'RNH1'
			'SC5D'
			'SCAMP1'
			'SCARB2'
			'SEH1L'
			'SEPT6'
			'SH3YL1'
			'SIAH1'
			'SLC12A7'
			'SLC25A36'
			'SLC7A1'
			'SMAD7'
			'SMCHD1'
			'SP110'
			'SPTBN1'
			'SRP9'
			'SRSF10'
			'STK24'
			'STK38L'
			'SUB1'
			'SUCLG2'
			'SUPT6H'
			'SYT11'
			'Snord45b'
			'TAB2'
			'TBC1D31'
			'TBX21'
			'TCF7'
			'TGFBR3'
			'TIA1'
			'TIAM1'
			'TIMM8B'
			'TLK1'
			'TMPO'
			'TNPO1'
			'TRIB2'
			'TRIP4'
			'TSPYL4'
			'Tug1'
			'UFM1'
			'XBP1'
			'YBX3'
			'YY1'
			'ZEB1'
			'ZNF140'
			'atf2'
			'cep350'
			'dguok'
			'fbxo34'
			'h2afy'
			'march6'
			'slc39a8'
